# Supplementary material for: Mitochondrial DNA haplotypes induce differential patterns of DNA methylation that result in differential chromosomal gene expression patterns
Source: Cell Death Discov. 2017 Sep 11;3:17062–. doi: 10.1038/cddiscovery.2017.62 (PMC5592988; doi:10.1038/cddiscovery.2017.62)
Supplement: Supplementary Table S1 [file cddiscovery201762-s2.xls]

## Sheet: Sequence Data
Table S1: Nucleotides differences amongst each of the mtDNA haplotypes.
Domain: Data
CC9 Mus		G	T	T	A	A	T	G	T	A	G	C	T	T	A	A	T	A	A	C	A	A	A	G	C	A	A	A	G	C	A	C	T	G	A	A	A	A	T	G	C	T	T	A	G	A	T	G	G
CC9 Dunni		.	.	.	.	.	.	.	.	.	.	.	.	.	.	.	.	.	-	.	.	.	.	.	.	.	.	.	.	.	.	.	.	.	.	.	.	.	.	.	.	.	.	.	.	.	.	.	.
CC9 Pahari		.	.	.	.	.	.	.	.	.	.	.	.	.	.	.	A	C	.	T	.	.	.	.	.	.	.	.	.	.	.	.	.	.	.	.	.	.	.	.	.	.	.	.	.	.	.	.	.
CC9 Spretus		.	.	.	.	.	.	.	.	.	.	.	.	.	.	.	.	.	.	.	.	.	.	.	.	.	.	.	.	.	.	.	.	.	.	.	.	.	.	.	.	.	.	.	.	.	.	.	.
CC9 Mus		C	A	T	A	A	A	C	A	C	A	A	A	G	G	T	T	T	G	G	T	C	C	T	G	G	C	C	T	T	A	T	A	A	T	T	A	A	T	T	A	G	A	G	G	T	A	A	A
CC9 Dunni		.	.	.	.	.	.	.	.	.	.	.	.	.	.	.	.	.	.	.	.	.	.	.	.	.	.	.	.	.	.	.	.	.	.	.	.	.	.	.	.	.	.	.	.	.	.	.	.
CC9 Pahari		.	.	.	.	.	.	.	.	.	.	.	.	.	.	.	.	.	.	.	.	.	.	.	.	.	.	.	.	.	.	.	.	.	.	.	.	.	.	.	G	.	.	.	.	.	.	.	.
CC9 Spretus		.	.	.	.	.	.	.	.	.	.	.	.	.	.	.	.	.	.	.	.	.	.	.	.	.	.	.	.	.	.	.	.	.	.	.	.	G	.	.	.	.	.	.	.	.	.	.	.
CC9 Mus		A	A	C	C	T	C	C	A	T	A	G	A	C	C	G	G	T	G	T	A	A	A	A	T	C	C	C	T	T	A	A	A	C	A	T	T	T	A	C	T	T	A	A	A	A	T	T	T
CC9 Dunni		.	.	.	.	.	.	.	.	.	.	A	.	.	.	.	.	.	.	.	.	.	.	.	.	.	.	.	.	.	.	.	.	.	.	.	.	.	.	A	.	.	.	.	.	C	.	.	.
CC9 Pahari		.	.	T	.	.	.	T	T	.	T	A	.	.	.	A	.	.	.	.	.	.	.	.	.	.	.	.	.	.	.	.	.	.	G	.	.	.	.	A	.	A	G	.	.	C	.	.	C
CC9 Spretus		.	.	.	.	.	.	.	.	.	.	A	.	.	.	.	.	.	.	.	.	.	.	.	.	.	.	.	.	.	.	.	.	.	.	.	.	.	.	.	A	.	.	.	.	C	.	.	.
CC9 Mus		T	C	A	A	G	C	A	C	A	T	T	A	A	A	A	T	A	G	C	T	T	A	A	G	A	C	A	C	C	T	T	G	C	C	T	A	G	C	C	A	C	A	C	C	C	C	C	A
CC9 Dunni		.	.	.	.	.	.	.	.	.	.	.	.	.	T	.	.	.	.	.	.	.	.	.	.	.	.	.	.	.	.	.	.	.	.	.	.	.	.	.	.	.	.	.	.	.	.	.	.
CC9 Pahari		.	.	.	.	.	.	.	.	.	.	.	T	T	T	.	.	.	.	.	.	.	.	.	.	.	.	.	.	.	.	.	.	.	.	.	.	.	.	.	.	.	.	.	.	.	.	.	.
CC9 Spretus		.	.	.	.	.	.	.	.	.	.	.	.	.	.	.	.	.	.	.	.	.	.	.	.	.	.	.	.	.	.	.	.	.	.	.	.	.	.	.	.	.	.	.	.	.	.	.	.
CC9 Mus		G	T	G	A	T	A	A	A	T	A	T	T	A	A	G	C	A	A	T	A	A	A	C	G	A	A	A	G	T	T	T	G	A	C	T	A	A	G	T	T	A	T	A	C	C	T	C	T
CC9 Dunni		.	.	.	.	.	.	.	.	.	.	.	.	.	.	.	.	.	.	.	.	.	.	.	.	.	.	.	.	.	.	.	.	.	.	.	.	.	.	.	.	.	.	.	.	.	.	.	.
CC9 Pahari		.	.	.	.	.	.	.	.	.	.	.	.	T	.	.	.	.	.	.	.	.	.	.	.	.	.	.	.	.	.	.	.	.	.	.	.	.	.	.	.	.	.	.	.	.	.	.	.
CC9 Spretus		.	.	.	.	.	.	.	.	.	.	.	.	.	.	.	.	.	.	.	.	.	.	.	.	.	.	.	.	.	.	.	.	.	.	.	.	.	.	.	.	.	.	.	.	.	.	.	.
CC9 Mus		A	T	T	T	C	G	T	G	C	C	A	G	C	C	A	C	C	G	C	G	G	T	C	A	T	A	C	G	A	T	T	A	A	C	C	C	A	A	A	C	T	A	A	T	T	A	T	C
CC9 Dunni		.	.	.	.	.	.	.	.	.	.	.	.	.	.	.	.	.	.	.	.	.	.	.	.	.	.	.	.	.	.	.	.	.	.	.	.	G	.	.	.	.	.	.	.	.	.	.	T
CC9 Pahari		.	.	.	.	.	.	.	.	.	.	.	.	.	.	.	.	.	.	.	.	.	.	.	.	.	.	.	.	.	.	.	.	.	.	.	.	.	.	.	.	.	.	.	.	.	.	.	T
CC9 Spretus		.	.	.	.	.	.	.	.	.	.	.	.	.	.	.	.	.	.	.	.	.	.	.	.	.	.	.	.	.	.	.	.	.	.	.	.	.	.	.	.	.	.	.	.	.	.	.	T
CC9 Mus		C	G	T	G	T	C	A	A	C	T	A	T	A	A	-	-	-	-	-	-	A	T	A	A	A	T	A	A	A	T	A	G	A	A	T	T	A	A	A	A	T	C	C	A	A	C	T	T
CC9 Dunni		T	.	.	.	.	T	.	.	.	.	.	.	.	.	-	-	-	-	-	-	.	.	.	.	.	-	.	.	.	.	.	.	.	.	.	.	.	.	.	.	.	.	.	.	.	.	.	.
CC9 Pahari		.	.	.	.	.	T	.	.	.	.	.	.	.	.	G	C	A	C	T	T	.	.	.	C	.	.	.	.	.	.	.	.	.	.	.	.	.	.	.	.	.	.	.	.	.	.	.	.
CC9 Spretus		T	.	.	.	.	.	.	.	.	.	.	.	.	.	-	-	-	-	-	-	.	.	.	.	.	.	.	.	.	.	.	.	.	.	.	.	.	.	.	.	.	.	.	.	.	.	.	.
CC9 Mus		T	C	A	T	T	G	T	T	A	G	G	A	C	C	T	A	A	A	C	T	C	A	A	T	A	A	C	G	A	A	A	G	T	A	A	T	T	C	T	A	G	T	C	A	T	T	T	A
CC9 Dunni		.	.	.	.	.	.	.	.	.	.	.	.	.	.	.	.	.	.	.	.	.	.	.	.	.	.	.	.	.	.	.	.	.	.	.	.	.	.	.	.	A	.	.	G	.	.	.	.
CC9 Pahari		.	.	.	.	.	.	.	.	.	.	.	.	.	T	.	.	.	.	.	A	.	.	.	.	.	.	.	.	.	.	.	.	.	.	.	.	.	.	.	.	A	.	T	G	.	.	.	.
CC9 Spretus		.	.	.	.	.	.	.	.	.	.	.	.	.	.	.	.	.	.	.	.	.	.	.	.	.	.	.	.	.	.	.	.	.	.	.	.	.	.	.	.	A	.	.	.	.	.	.	.
CC9 Mus		G	C	T	A	A	G	A	C	C	C	A	A	A	C	T	G	G	G	A	T	T	A	G	A	T	A	C	C	C	C	A	C	T	A	T	G	C	T	T	A	G	C	C	A	T	A	A	A
CC9 Dunni		.	.	.	.	.	.	.	.	.	.	.	.	.	.	.	.	.	.	.	.	.	.	.	.	.	.	.	.	.	.	.	.	.	.	.	.	.	.	.	.	.	.	.	.	.	.	.	.
CC9 Pahari		.	.	.	.	.	.	.	T	.	.	.	.	.	.	.	.	.	.	.	.	.	.	.	.	.	.	.	.	.	.	.	.	.	.	.	.	.	.	.	.	.	.	.	.	.	.	.	.
CC9 Spretus		.	.	.	.	.	.	.	.	.	.	.	.	.	.	.	.	.	.	.	.	.	.	.	.	.	.	.	.	.	.	.	.	.	.	.	.	.	.	.	.	.	.	.	.	.	.	.	.
CC9 Mus		A	A	T	T	T	A	A	C	A	A	A	A	C	T	A	T	T	T	G	C	C	A	G	A	G	A	A	C	T	A	C	T	A	G	C	C	A	T	A	G	C	T	T	A	A	A	A	C
CC9 Dunni		T	.	.	A	-	.	.	.	.	.	.	.	T	.	.	.	.	.	.	.	.	.	.	.	.	.	.	.	.	.	.	.	.	.	.	.	.	.	.	.	.	.	.	.	.	.	.	.
CC9 Pahari		.	.	C	A	-	.	.	.	.	.	.	.	.	.	.	.	.	.	.	.	.	.	.	.	.	.	.	.	.	.	.	.	.	.	.	T	.	C	.	.	.	.	.	.	.	.	.	.
CC9 Spretus		.	.	.	.	.	.	.	.	.	.	.	.	.	.	.	.	.	.	.	.	.	.	.	.	.	.	.	.	.	.	.	.	.	.	.	.	.	.	.	.	.	.	.	.	.	.	.	.
CC9 Mus		G	C	G	G	T	A	C	T	T	T	A	T	A	T	C	C	A	T	C	T	A	G	A	G	G	A	G	C	C	T	G	T	T	C	T	A	T	A	A	T	C	G	A	T	A	A	A	C
CC9 Dunni		.	.	.	.	.	.	.	.	.	.	.	.	.	.	.	.	.	.	.	.	.	.	.	.	.	.	.	.	.	.	.	.	.	.	.	.	.	.	.	.	.	.	.	.	.	.	.	.
CC9 Pahari		.	.	.	.	.	.	.	.	.	.	.	.	.	.	.	.	.	.	.	.	.	.	.	.	.	.	.	.	.	.	.	.	.	.	.	.	.	.	.	.	.	.	.	.	.	T	.	.
CC9 Spretus		.	.	.	.	.	.	.	.	.	.	.	.	.	.	.	.	G	.	.	.	.	.	.	.	.	.	.	.	.	.	.	.	.	.	.	.	.	.	.	.	.	.	.	.	.	.	.	.
CC9 Mus		C	A	C	C	A	T	C	T	C	T	T	G	C	T	A	A	T	T	C	A	G	C	C	T	A	T	A	T	A	C	C	G	C	C	A	T	C	T	T	C	A	G	C	A	A	A	C	C
CC9 Dunni		.	.	.	.	.	.	.	.	.	.	.	.	.	.	.	.	.	.	.	.	.	.	.	.	.	.	.	.	.	.	.	.	.	.	.	.	.	.	.	.	.	.	.	.	.	.	.	.
CC9 Pahari		.	.	.	.	.	.	.	C	.	.	.	.	.	.	.	.	.	.	.	.	.	T	.	.	.	.	.	.	.	.	.	.	.	.	.	.	.	.	.	.	.	.	.	.	.	.	.	.
CC9 Spretus		.	.	.	.	.	.	.	.	.	.	.	.	.	.	.	.	.	.	.	.	.	.	.	.	.	.	.	.	.	.	.	.	.	.	.	.	.	.	.	.	.	.	.	.	.	.	.	.
CC9 Mus		T	T	A	A	A	G	T	A	A	G	C	A	A	A	A	G	A	A	T	C	A	A	A	C	A	T	A	A	A	A	A	C	G	T	T	A	G	G	T	C	A	A	G	G	T	G	T	A
CC9 Dunni		.	.	.	.	.	.	.	.	.	.	.	.	C	.	.	.	.	.	.	.	.	.	.	.	.	.	.	.	.	.	.	.	.	.	.	.	.	.	.	.	.	.	.	.	.	.	.	.
CC9 Pahari		G	A	.	.	.	.	.	.	.	.	.	.	C	.	.	.	.	.	-	.	.	.	.	.	.	.	.	.	.	.	.	.	.	.	.	.	.	.	.	.	.	.	.	.	.	.	.	.
CC9 Spretus		.	.	.	.	.	.	.	.	.	.	.	.	.	.	.	.	.	.	.	.	.	.	.	.	.	.	.	.	.	.	.	.	.	.	.	.	.	.	.	.	.	.	.	.	.	.	.	.
CC9 Mus		G	G	A	A	G	A	A	A	T	G	G	G	C	T	A	C	A	T	T	T	T	C	T	T	A	T	A	A	A	A	G	A	A	C	A	T	T	A	C	T	A	T	A	C	C	C	T	T
CC9 Dunni		.	.	.	.	.	.	.	.	.	.	.	.	.	.	.	.	.	.	.	.	.	.	.	.	T	.	.	.	.	.	.	.	.	.	.	.	.	.	.	.	.	.	.	.	.	.	.	.
CC9 Pahari		.	.	.	.	.	.	.	.	.	.	.	.	.	.	.	.	.	.	.	.	.	.	.	.	T	.	T	T	.	.	.	.	.	.	.	.	.	.	.	.	.	.	.	.	.	.	.	.
CC9 Spretus		.	.	.	.	.	.	.	.	.	.	.	.	.	.	.	.	.	.	.	.	.	.	.	.	T	.	.	.	.	.	.	.	.	.	.	.	.	.	.	.	.	.	G	.	.	.	.	.
CC9 Mus		G	G	A	C	T	A	A	G	G	A	G	G	A	T	T	T	A	G	T	A	G	T	A	A	A	T	T	A	A	G	A	A	T	A	G	A	G	A	G	C	T	T	A	A	T	T	G	A
CC9 Dunni		.	.	.	T	.	.	.	.	.	.	.	.	.	.	.	.	.	.	.	.	.	.	.	.	.	.	.	.	.	.	.	.	.	.	.	.	.	.	.	.	.	.	.	.	.	.	.	.
CC9 Pahari		.	.	.	.	.	.	G	.	.	.	.	.	.	.	.	.	.	.	.	.	.	.	.	.	.	.	.	.	.	.	.	.	.	.	.	.	.	.	.	.	.	.	.	.	.	.	.	.
CC9 Spretus		.	.	.	T	.	.	.	.	.	.	.	.	.	.	.	.	.	.	.	.	.	.	.	.	.	.	.	.	.	.	.	.	.	.	.	.	.	.	.	.	.	.	.	.	.	.	.	.
CC9 Mus		A	G	T	A	C	G	C	A	C	A	C	A	C	C	G	C	C	C	G	T	C	A	C	C	C	T	C	C	T	C	A	A	A	T	T	A	A	A	T	T	A	A	A	C	T	T	A	A
CC9 Dunni		.	.	.	.	.	.	.	.	.	.	.	.	.	.	.	.	.	.	.	.	.	.	.	.	.	.	.	.	.	.	.	.	.	.	.	.	.	.	.	.	C	.	.	.	.	.	.	T
CC9 Pahari		.	.	.	.	.	.	.	.	.	.	.	.	.	.	.	.	.	.	.	.	.	.	.	.	.	.	.	.	.	.	.	.	.	.	.	.	.	.	.	.	T	.	.	T	A	.	.	.
CC9 Spretus		.	.	.	.	.	.	.	.	.	.	.	.	.	.	.	.	.	.	.	.	.	.	.	.	.	.	.	.	.	.	.	.	.	.	.	.	.	.	.	C	.	.	.	.	.	.	.	.
CC9 Mus		C	T	A	G	A	C	A	-	T	C	C	G	T	T	T	A	T	G	A	G	A	G	G	A	G	A	T	A	A	G	T	C	G	T	A	A	C	A	A	G	G	T	A	A	G	C	A	T
CC9 Dunni		.	-	.	A	G	T	.	A	.	T	.	A	.	.	.	.	.	.	.	.	.	.	.	.	.	.	.	.	.	.	.	.	.	.	.	.	.	.	.	.	.	.	.	.	.	.	.	.
CC9 Pahari		.	-	.	A	T	T	.	A	C	T	T	A	.	.	.	.	.	.	.	.	.	.	.	.	.	.	.	.	.	.	.	.	.	.	.	.	.	.	.	.	.	.	.	.	.	.	.	.
CC9 Spretus		.	.	.	.	.	.	.	A	C	.	.	A	.	.	.	.	.	.	.	.	.	.	.	.	.	.	.	.	.	.	.	.	.	.	.	.	.	.	.	.	.	.	.	.	.	.	.	.
CC9 Mus		G	C	T	T	G	G	A	A	T	A	A	T	C	A	T	A	G	T	G	T	A	G	C	T	T	A	A	T	A	T	T	A	A	A	G	C	A	T	C	T	G	G	C	C	T	A	C	A
CC9 Dunni		.	.	.	.	.	.	.	.	.	.	.	.	.	.	.	.	.	.	.	.	.	.	.	.	.	.	.	.	.	C	.	.	.	.	.	.	.	.	.	.	.	.	.	.	.	.	.	.
CC9 Pahari		.	.	.	.	.	.	.	.	.	.	.	.	.	.	.	.	.	.	.	.	.	.	.	.	.	.	.	.	.	C	C	.	.	.	.	.	.	.	.	.	.	.	.	.	.	.	.	.
CC9 Spretus		.	.	.	.	.	.	.	.	.	.	.	.	.	.	.	.	.	.	.	.	.	.	.	.	.	.	.	.	.	.	.	.	.	.	.	.	.	.	.	.	.	.	.	.	.	.	.	.
CC9 Mus		C	A	T	G	A	C	C	A	A	T	G	A	A	C	A	C	T	C	T	G	A	A	C	T	A	A	T	C	C	T	A	G	C	C	C	T	A	G	C	C	C	T	A	-	-	-	C	A
CC9 Dunni		.	.	.	.	.	.	T	.	.	.	.	.	.	.	.	.	.	.	.	.	.	.	.	.	.	.	.	T	.	.	.	.	.	.	.	.	.	.	T	A	T	.	-	-	-	-	A	.
CC9 Pahari		.	.	C	A	.	A	A	.	G	.	.	.	.	.	.	.	.	.	.	.	.	.	.	.	.	.	.	T	.	.	.	.	.	.	.	.	.	A	.	A	.	A	T	A	A	T	T	.
CC9 Spretus		.	.	.	.	.	.	T	.	.	.	.	G	.	.	.	.	.	.	.	.	.	.	.	.	.	.	.	.	.	.	.	.	.	.	.	.	.	.	.	.	T	.	-	-	-	-	.	.
CC9 Mus		T	A	C	-	T	A	T	T	A	T	A	-	T	A	A	A	T	C	A	A	A	A	C	A	T	T	T	A	T	C	C	T	A	C	T	A	A	A	A	G	T	A	T	T	G	G	A	G
CC9 Dunni		.	.	T	G	C	.	.	C	T	C	.	-	.	.	.	.	C	T	.	.	.	.	.	.	.	.	.	.	.	T	T	.	.	.	C	.	.	.	.	.	.	.	.	.	.	.	.	.
CC9 Pahari		.	T	.	T	.	.	C	.	.	A	.	A	.	.	.	.	.	.	.	.	.	T	.	.	.	.	C	.	G	T	.	A	.	A	.	T	.	.	.	.	.	.	.	.	.	.	.	.
CC9 Spretus		C	.	T	-	C	.	.	.	T	C	.	-	.	.	.	.	.	.	.	.	.	.	.	.	.	.	.	.	A	.	.	C	.	.	.	.	.	.	.	.	.	.	.	.	.	.	.	.
CC9 Mus		A	C	A	T	C	T	A	G	G	A	G	C	T	A	T	A	G	A	A	C	T	A	G	T	A	C	C	G	C	A	A	G	G	G	A	A	A	G	A	T	G	A	A	A	G	A	C	T
CC9 Dunni		.	.	.	.	.	.	.	.	.	.	.	.	C	.	.	.	.	.	G	.	.	.	.	.	.	.	.	.	T	.	.	.	.	.	.	.	.	.	.	.	.	.	.	.	.	.	T	.
CC9 Pahari		.	.	.	.	T	.	.	.	.	.	.	.	.	.	.	.	.	.	G	.	A	.	.	.	.	.	.	.	T	.	.	.	.	.	.	.	.	.	.	.	.	.	.	.	.	.	.	.
CC9 Spretus		.	.	.	.	.	.	.	.	.	.	.	.	.	.	.	.	.	.	.	.	.	.	.	.	.	.	.	.	T	.	.	.	.	.	.	.	.	.	.	.	.	.	.	.	.	.	T	C
CC9 Mus		G	A	A	C	A	A	G	C	A	A	A	G	A	T	T	A	A	A	C	C	T	T	G	T	A	C	C	T	T	T	T	G	C	A	T	A	A	T	G	A	A	C	T	A	A	C	T	A
CC9 Dunni		A	.	.	T	.	.	.	.	.	.	.	.	.	.	.	.	.	.	.	.	.	.	.	.	.	.	.	.	.	.	.	.	.	.	.	.	.	.	.	.	.	T	.	.	.	.	.	.
CC9 Pahari		T	.	.	T	.	.	.	.	.	.	.	.	.	.	.	.	.	.	T	.	.	.	.	.	.	.	.	.	.	.	.	.	.	.	.	.	.	.	.	.	.	T	.	.	.	.	.	.
CC9 Spretus		A	.	.	T	.	.	.	.	.	.	.	.	.	.	.	.	.	.	.	.	.	.	.	.	.	.	.	.	.	.	.	.	.	.	.	.	.	.	.	.	.	T	.	.	.	.	.	.
CC9 Mus		C	T	A	A	A	A	G	A	A	T	T	A	C	A	G	C	T	A	G	A	A	A	C	C	C	C	G	A	A	A	C	C	A	A	A	C	G	A	G	C	T	A	C	C	T	A	A	A
CC9 Dunni		.	.	.	.	.	.	.	.	.	.	.	.	T	.	.	.	.	.	.	.	T	.	.	.	.	.	.	.	.	.	.	.	.	.	.	.	.	.	.	.	.	.	.	.	.	.	.	.
CC9 Pahari		.	.	.	.	.	.	.	.	.	C	.	.	T	.	.	.	.	.	.	.	C	.	.	.	.	.	.	.	.	.	.	.	.	.	.	.	.	.	.	.	.	.	.	.	.	.	.	G
CC9 Spretus		.	.	.	.	.	.	.	.	.	.	.	.	.	.	.	.	.	.	.	.	.	.	.	.	.	.	.	.	.	.	.	.	.	.	.	.	.	.	.	.	.	.	.	.	.	.	.	.
CC9 Mus		A	A	T	C	A	A	C	T	C	G	T	C	T	A	T	G	T	G	G	C	A	A	A	A	T	A	G	T	G	A	G	A	A	G	A	T	T	T	T	T	A	G	G	T	A	G	A	G
CC9 Dunni		.	.	.	.	.	.	.	C	.	.	.	.	.	.	.	.	.	.	.	.	.	.	.	.	.	.	.	.	.	G	.	.	.	.	.	.	.	.	.	.	.	.	.	.	.	.	.	.
CC9 Pahari		G	.	.	T	.	.	.	C	.	.	.	.	.	.	.	.	.	A	.	.	.	.	.	.	.	.	.	.	.	G	.	.	.	.	.	.	.	.	.	.	.	.	.	.	.	.	.	.
CC9 Spretus		.	.	.	.	.	.	.	.	.	.	.	.	.	.	.	.	.	.	.	.	.	.	.	.	.	.	.	.	.	.	.	.	.	.	.	.	.	.	.	.	.	.	.	.	.	.	.	.
CC9 Mus		A	C	G	A	G	C	T	T	G	G	T	G	A	T	A	G	C	T	G	G	T	T	A	C	C	C	A	A	A	A	A	A	T	G	A	A	T	T	T	A	A	G	T	T	C	A	A	T
CC9 Dunni		.	.	.	.	.	.	.	.	.	.	.	.	.	.	.	.	.	.	.	.	.	.	.	.	.	.	.	.	.	.	.	.	.	.	.	.	.	.	.	.	.	.	.	.	.	.	.	C
CC9 Pahari		.	.	.	.	.	.	.	.	.	.	.	.	.	.	.	.	.	.	.	.	.	.	.	.	.	.	.	.	.	.	.	.	.	.	.	.	.	.	.	.	.	.	.	.	.	.	.	C
CC9 Spretus		.	.	.	.	.	.	.	.	.	.	.	.	.	.	.	.	.	.	.	.	.	.	.	.	.	.	.	.	.	.	.	.	.	.	.	.	.	.	.	.	.	.	.	.	.	.	.	C
CC9 Mus		A	A	A	A	A	A	-	-	A	C	A	A	C	A	A	A	A	T	C	A	A	A	A	A	G	T	A	A	G	T	T	T	A	G	A	T	T	A	T	A	G	C	C	A	A	A	A	G
CC9 Dunni		.	.	.	.	.	.	G	A	.	T	.	T	.	.	.	.	.	.	.	.	.	.	.	.	.	C	.	.	.	.	.	.	.	A	.	A	.	.	.	.	.	.	.	G	.	.	.	.
CC9 Pahari		G	.	.	.	G	.	-	-	.	T	.	.	-	.	.	.	.	.	.	T	.	.	.	T	.	C	.	.	.	.	.	.	.	A	.	A	.	.	.	.	.	.	.	.	.	.	.	.
CC9 Spretus		.	.	.	.	.	.	-	-	.	.	.	.	T	.	.	.	.	.	.	.	.	.	.	.	.	.	.	.	.	.	.	.	.	A	.	.	.	.	.	.	.	.	.	.	.	.	.	.
CC9 Mus		T	C	T	G	G	A	A	C	G	G	A	A	A	A	A	A	C	C	T	T	T	A	A	T	A	G	T	G	A	A	T	A	A	T	T	A	A	C	A	A	A	A	C	A	G	C	T	T
CC9 Dunni		.	T	.	.	.	.	.	T	.	.	.	.	.	.	.	.	.	.	.	.	.	.	.	.	.	.	.	.	.	.	.	.	.	A	.	.	.	.	.	.	.	.	T	.	A	.	.	.
CC9 Pahari		.	T	A	.	.	.	.	.	.	.	.	.	.	.	.	.	.	.	.	.	A	.	.	.	.	.	.	.	.	.	.	.	.	A	C	.	T	T	.	T	.	.	-	.	T	T	C	A
CC9 Spretus		.	T	.	.	.	.	.	.	.	.	.	.	.	.	.	.	.	.	.	.	.	.	.	.	.	.	.	.	.	.	.	.	.	.	.	.	.	T	.	.	.	T	.	.	A	.	C	.
CC9 Mus		G	G	C	C	T	A	A	A	A	G	C	A	G	C	C	A	C	C	A	A	T	A	A	A	G	A	A	A	G	C	G	T	T	C	A	A	G	C	T	C	A	A	C	A	T	A	A	A
CC9 Dunni		.	.	.	.	.	.	.	.	.	.	.	.	.	.	.	.	T	.	.	.	.	.	.	.	.	.	.	.	.	.	.	.	.	.	.	.	.	.	.	.	.	.	.	.	.	.	.	.
CC9 Pahari		.	.	.	.	C	.	.	.	.	.	.	.	.	.	.	.	T	.	.	.	.	.	.	.	.	.	.	.	.	.	.	.	.	.	.	.	.	.	.	.	.	.	.	.	.	.	.	.
CC9 Spretus		.	.	.	.	.	.	.	.	.	.	.	.	.	.	.	.	.	.	.	.	C	.	.	.	.	.	.	.	.	.	.	.	.	.	.	.	.	.	.	.	.	.	.	.	.	.	.	.
CC9 Mus		T	C	C	A	T	A	A	T	T	T	A	C	A	C	C	A	A	C	T	T	C	C	T	A	A	A	C	T	T	A	A	A	A	T	T	G	G	G	T	T	A	A	T	C	T	A	T	A
CC9 Dunni		C	T	.	.	C	.	.	C	A	.	.	A	.	A	T	.	.	.	.	.	.	.	C	.	.	.	.	.	C	.	.	.	.	.	.	.	.	.	.	.	.	.	.	.	.	.	.	.
CC9 Pahari		.	T	G	T	.	.	.	C	.	.	.	A	.	A	T	.	.	.	.	.	.	.	.	.	.	.	.	.	.	.	.	.	.	.	.	.	.	.	.	.	.	.	.	.	.	.	.	.
CC9 Spretus		C	T	.	.	C	.	.	.	.	.	.	.	.	T	.	.	.	.	.	.	.	.	.	.	.	.	.	.	.	.	.	.	.	.	.	.	.	.	.	.	.	.	.	.	.	.	.	.
CC9 Mus		C	A	A	C	A	C	T	G	T	T	A	G	T	A	T	G	A	G	T	A	A	C	A	A	G	A	A	T	T	C	C	A	A	T	T	C	T	C	C	A	G	G	C	A	T	A	C	G
CC9 Dunni		A	.	.	.	.	.	.	.	.	.	.	A	.	.	.	.	.	.	.	.	.	.	.	.	.	.	.	.	.	.	T	.	.	.	.	.	.	.	.	.	A	.	.	.	.	.	A	.
CC9 Pahari		A	.	.	T	T	.	.	.	.	.	.	A	.	.	.	.	.	.	.	.	.	.	.	.	.	.	.	.	A	T	T	.	.	.	.	.	.	.	.	.	A	.	.	.	.	.	A	.
CC9 Spretus		.	.	.	.	.	.	.	.	.	.	.	.	.	.	.	.	.	.	.	.	.	.	.	.	.	.	.	.	.	.	T	.	.	.	.	.	.	.	.	.	.	.	.	.	.	.	.	.
CC9 Mus		C	G	G	A	T	A	A	C	C	A	T	T	G	T	T	A	G	T	T	A	A	T	C	A	G	A	C	T	A	T	A	G	G	C	A	A	T	A	A	T	C	A	C	A	C	T	A	T
CC9 Dunni		.	.	.	.	.	.	.	.	.	.	.	.	.	.	.	.	A	.	.	.	.	C	.	.	.	.	.	C	.	.	.	.	.	.	C	.	.	.	.	C	.	.	.	.	.	A	.	.
CC9 Pahari		.	.	.	.	.	.	C	.	.	.	.	.	.	.	.	.	.	.	.	.	-	.	.	.	.	.	T	.	.	.	.	.	.	T	T	.	.	.	T	C	T	.	A	.	T	.	.	C
CC9 Spretus		.	.	.	.	.	.	.	.	.	.	.	.	.	.	.	.	.	.	.	.	.	.	.	.	A	.	.	.	.	.	.	.	.	.	.	.	.	.	C	.	T	.	T	.	A	.	.	.
CC9 Mus		T	A	T	A	A	C	T	T	C	T	C	T	G	T	T	A	A	C	C	C	A	A	C	A	C	C	G	G	A	A	T	G	C	C	T	A	A	A	G	G	A	A	A	G	A	T	C	C
CC9 Dunni		.	.	A	.	C	.	C	A	.	.	.	.	.	.	.	.	.	T	.	.	.	.	.	.	.	.	.	.	.	.	.	.	.	.	.	T	.	.	.	.	.	.	.	.	.	.	T	A
CC9 Pahari		.	.	A	.	.	.	.	A	.	.	.	.	.	.	.	.	.	T	.	.	.	.	.	.	.	A	.	.	.	.	.	.	.	T	C	T	.	.	.	.	.	.	.	.	.	.	T	A
CC9 Spretus		.	.	.	.	.	.	.	A	.	.	.	.	.	.	.	.	.	.	.	.	.	.	.	.	.	.	.	.	.	.	.	.	.	.	.	T	.	.	.	.	.	.	.	.	.	.	.	T
CC9 Mus		G	G	A	A	C	T	C	G	G	C	A	A	A	C	A	A	G	A	A	C	C	C	C	G	C	C	T	G	T	T	T	A	C	C	A	A	A	A	A	C	A	T	C	A	C	C	T	C
CC9 Dunni		.	.	.	.	.	.	.	.	.	.	.	.	G	.	.	.	.	.	.	.	.	.	.	.	.	.	.	.	.	.	.	.	.	.	.	.	.	.	.	.	.	.	.	.	.	.	.	.
CC9 Pahari		.	.	.	.	.	.	.	.	.	.	.	.	.	.	.	.	.	.	.	.	.	.	.	.	.	.	.	.	.	.	.	.	.	.	.	.	.	.	.	.	.	.	.	.	.	.	.	.
CC9 Spretus		.	.	.	.	.	.	.	.	.	.	.	.	.	.	.	.	.	.	.	.	.	.	.	.	.	.	.	.	.	.	.	.	.	.	.	.	.	.	.	.	.	.	.	.	.	.	.	.
CC9 Mus		T	A	T	T	A	G	A	G	G	C	A	C	T	G	C	C	T	G	C	C	C	A	G	T	G	A	C	T	A	A	A	G	T	T	T	A	A	C	G	G	C	C	G	C	G	G	T	A
CC9 Dunni		.	.	.	.	.	.	.	.	.	.	.	.	.	.	.	.	.	.	.	.	.	.	.	.	.	.	.	.	.	.	.	.	.	.	.	.	.	.	.	.	.	.	.	.	.	.	.	.
CC9 Pahari		.	.	.	.	.	.	.	.	.	.	.	.	.	.	.	.	.	.	.	.	.	.	.	.	.	.	.	.	.	.	.	.	.	.	.	.	.	.	.	.	.	.	.	.	.	.	.	.
CC9 Spretus		.	.	.	.	.	.	.	.	.	.	.	.	.	.	.	.	.	.	.	.	.	.	.	.	.	.	.	.	.	.	.	.	.	.	.	.	.	.	.	.	.	.	.	.	.	.	.	.
CC9 Mus		A	A	A	G	G	T	A	G	C	A	T	A	A	T	C	A	C	T	T	G	T	T	C	C	T	T	A	A	T	T	A	G	G	G	A	C	T	A	G	C	A	T	G	A	A	C	G	G
CC9 Dunni		.	.	.	.	.	.	.	.	.	.	.	.	.	.	.	.	.	.	.	.	.	.	.	.	.	.	.	.	.	.	.	.	.	.	.	.	.	.	.	.	.	.	.	.	.	.	.	.
CC9 Pahari		.	.	.	.	.	.	.	.	.	.	.	.	.	.	.	.	.	.	.	.	.	.	.	.	.	.	.	.	.	.	.	.	.	.	.	.	.	.	.	.	.	.	.	.	.	.	.	.
CC9 Spretus		.	.	.	.	.	.	.	.	.	.	.	.	.	.	.	.	.	.	.	.	.	.	.	.	.	.	.	.	.	.	.	.	.	.	.	.	.	.	.	.	.	.	.	.	.	.	.	.
CC9 Mus		C	C	A	A	C	T	G	T	C	T	C	T	T	A	T	C	T	T	T	A	A	T	C	A	G	T	G	A	A	A	T	T	G	A	C	C	T	T	T	C	A	G	T	G	A	A	G	A
CC9 Dunni		.	.	.	.	.	.	.	.	.	.	.	.	.	.	.	.	.	.	.	.	.	.	.	.	.	.	.	.	.	.	.	.	.	.	.	.	.	.	.	.	.	.	.	.	.	.	.	.
CC9 Pahari		.	.	.	.	.	.	.	.	.	.	.	.	.	.	.	.	.	.	.	.	.	.	.	.	.	.	.	.	.	.	.	.	.	.	.	.	.	.	.	.	.	.	.	.	.	.	.	.
CC9 Spretus		.	.	.	.	.	.	.	.	.	.	.	.	.	.	.	.	.	.	.	.	.	.	.	.	.	.	.	.	.	.	.	.	.	.	.	.	.	.	.	.	.	.	.	.	.	.	.	.
CC9 Mus		A	T	A	A	T	A	A	G	A	C	G	A	G	A	A	G	A	C	C	C	T	A	T	G	G	A	G	C	T	T	A	A	A	T	T	A	T	A	T	A	A	C	T	T	A	T	C	T
CC9 Dunni		.	.	.	.	.	.	.	.	.	.	.	.	.	.	.	.	.	.	.	.	.	.	.	.	.	.	.	.	.	.	.	.	.	.	.	.	.	.	.	.	.	.	.	.	.	.	.	.
CC9 Pahari		.	.	.	.	.	.	.	.	.	.	.	.	.	.	.	.	.	.	.	.	.	.	.	.	.	.	.	.	.	.	.	.	.	.	.	.	.	.	.	.	.	.	.	.	.	.	.	.
CC9 Spretus		.	.	.	.	.	.	.	.	.	.	.	.	.	.	.	.	.	.	.	.	.	.	.	.	.	.	.	.	.	.	.	.	.	.	.	.	.	.	.	.	.	.	.	.	.	.	.	.
CC9 Mus		A	A	A	C	C	T	A	A	T	G	G	C	C	C	A	A	A	A	A	C	T	A	T	A	G	T	A	T	A	A	G	T	T	T	G	A	A	A	T	T	T	C	G	G	T	T	G	G
CC9 Dunni		.	.	.	.	.	.	.	.	.	.	.	.	.	.	.	.	.	.	.	.	.	.	.	.	.	.	.	.	.	.	.	.	.	.	.	.	.	.	.	.	.	.	.	.	.	.	.	.
CC9 Pahari		.	.	.	.	.	.	.	.	.	.	.	.	.	.	.	.	.	.	.	.	.	.	.	.	.	.	.	.	.	.	.	.	.	.	.	.	.	.	.	.	.	.	.	.	.	.	.	.
CC9 Spretus		.	.	.	.	.	.	.	.	.	.	.	.	.	.	.	.	.	.	.	.	.	.	.	.	.	.	.	.	.	.	.	.	.	.	.	.	.	.	.	.	.	.	.	.	.	.	.	.
CC9 Mus		G	A	A	T	A	A	A	A	A	A	T	C	C	T	C	C	G	A	A	T	G	A	T	T	A	T	A	A	C	C	T	A	G	A	C	T	T	A	C	A	A	G	T	C	A	A	A	G
CC9 Dunni		.	.	.	.	.	.	.	.	.	.	.	.	.	.	.	.	.	.	.	.	.	.	.	.	.	.	.	.	.	.	.	.	.	.	.	.	.	.	.	.	.	.	.	.	.	.	.	.
CC9 Pahari		.	.	.	.	.	.	.	.	.	.	.	.	.	.	.	.	.	.	.	.	.	.	.	.	.	.	-	-	-	.	.	.	.	.	.	A	A	.	.	C	.	.	.	.	.	.	.	A
CC9 Spretus		.	.	.	.	.	.	.	.	.	.	.	.	.	.	.	.	.	.	.	.	.	.	.	.	.	.	.	.	.	.	.	.	.	.	.	.	.	.	.	.	.	.	.	.	.	.	.	.
CC9 Mus		A	T	C	T	T	A	T	T	G	A	C	C	C	A	G	A	T	A	T	A	T	T	T	T	G	A	T	C	A	A	C	G	G	A	C	C	A	A	G	T	T	A	C	C	C	T	A	G
CC9 Dunni		.	.	.	.	.	.	.	.	.	.	.	.	.	.	.	.	.	.	.	.	.	.	.	.	.	.	.	.	.	.	.	.	.	.	.	.	.	.	.	.	.	.	.	.	.	.	.	.
CC9 Pahari		C	A	.	.	.	.	.	.	.	.	T	.	.	.	A	-	-	-	-	.	A	.	.	.	.	.	.	.	.	.	.	.	.	.	A	.	.	.	.	.	.	.	.	.	.	C	-	.
CC9 Spretus		.	.	.	.	.	.	.	.	.	.	.	.	.	.	.	.	.	.	.	.	.	.	.	.	.	.	.	.	.	.	.	.	.	.	.	.	.	.	.	.	.	.	.	.	.	.	.	.
CC9 Mus		A	A	T	C	C	T	A	T	T	T	A	A	G	A	G	T	T	C	A	T	A	T	C	G	A	C	A	A	T	T	A	G	G	G	T	T	T	A	C	G	A	C	C	T	C	G	A	T
CC9 Dunni		.	.	.	.	.	.	.	.	.	.	.	.	.	.	.	.	.	.	.	.	.	.	.	.	.	.	.	.	.	.	.	.	.	.	.	.	.	.	.	.	.	.	.	.	.	.	.	.
CC9 Pahari		.	.	.	.	.	.	G	.	.	C	T	.	.	.	.	.	.	.	C	.	.	.	.	.	.	.	.	.	.	-	.	.	.	.	.	.	.	.	.	.	.	.	.	.	.	.	.	.
CC9 Spretus		.	.	.	.	.	.	.	.	.	.	.	.	.	.	.	.	.	.	.	.	.	.	.	.	.	.	.	.	.	.	.	.	.	.	.	.	.	.	.	.	.	.	.	.	.	.	.	.
CC9 Mus		A	C	A	T	C	C	C	A	A	T	G	G	T	G	T	A	G	A	A	G	C	T	A	T	T	A	A	T	G	G	T	T	C	G	T	T	T	G	T	T	C	A	A	C	G	A	T	T
CC9 Dunni		.	.	.	.	.	.	.	.	.	.	.	.	.	.	.	.	.	.	.	.	.	.	.	.	.	.	.	.	.	.	.	.	.	.	.	.	.	.	.	.	.	.	.	.	.	.	.	.
CC9 Pahari		.	.	.	C	.	.	A	.	.	.	.	.	.	.	C	.	A	C	C	.	.	.	.	.	.	.	.	A	.	.	.	.	.	.	.	.	.	.	.	.	.	.	.	.	.	.	.	.
CC9 Spretus		.	.	.	.	.	.	.	.	.	.	.	.	.	.	.	.	.	.	.	.	.	.	.	.	.	.	.	.	.	.	.	.	.	.	.	.	.	.	.	.	.	.	.	.	.	.	.	.
CC9 Mus		G	A	T	C	T	G	A	G	T	T	C	A	G	A	C	C	G	G	A	G	C	A	A	T	C	C	A	G	G	T	C	G	G	T	T	T	C	T	A	T	C	T	A	T	T	T	A	C
CC9 Dunni		.	.	.	.	.	.	.	.	.	.	.	.	.	.	.	.	.	.	.	.	T	.	.	.	.	.	.	.	.	.	.	.	.	.	.	.	.	.	.	.	.	.	.	.	.	.	.	.
CC9 Pahari		.	.	.	.	.	.	.	.	.	.	.	.	.	.	.	.	.	.	.	.	A	.	.	.	.	.	.	.	.	.	.	.	.	.	.	.	.	.	.	.	.	.	.	.	.	.	.	.
CC9 Spretus		.	.	.	.	.	.	.	.	.	.	.	.	.	.	.	.	.	.	.	.	.	.	.	.	.	.	.	.	.	.	.	.	.	.	.	.	.	.	.	.	.	.	.	.	.	.	.	.
CC9 Mus		T	A	C	G	A	A	A	G	G	A	C	A	A	G	A	G	A	A	A	T	A	G	A	G	C	C	A	C	C	T	T	A	C	A	A	A	T	A	A	G	C	G	C	T	C	T	C	A
CC9 Dunni		.	.	.	.	.	.	.	.	.	.	.	.	.	.	.	.	.	.	.	.	.	.	.	.	.	.	.	.	.	.	.	.	.	.	.	.	.	.	.	.	.	.	.	.	.	.	T	.
CC9 Pahari		.	.	.	.	.	.	.	.	.	.	.	.	.	.	.	.	.	.	.	.	.	.	.	.	.	.	T	.	.	.	.	.	.	.	.	.	.	.	.	.	.	.	.	.	.	.	T	.
CC9 Spretus		.	.	.	.	.	.	.	.	.	.	.	.	.	.	.	.	.	.	.	.	.	.	.	.	.	.	.	.	.	.	.	.	.	.	.	.	.	.	.	.	.	.	.	.	.	.	.	.
CC9 Mus		A	A	T	A	A	A	A	T	C	T	A	A	A	T	A	A	A	A	T	A	T	A	T	A	C	G	T	A	C	A	C	C	C	T	C	T	A	A	C	C	T	A	G	A	G	A	A	G
CC9 Dunni		.	.	.	.	.	.	-	.	.	.	.	.	.	.	.	.	.	.	.	.	.	.	.	.	T	.	.	.	.	.	A	.	.	.	.	.	.	.	.	.	.	.	.	.	.	.	.	.
CC9 Pahari		.	.	.	.	.	.	.	.	.	.	T	.	.	.	.	.	T	.	.	.	.	G	.	.	T	.	.	.	.	.	T	T	T	A	A	.	T	.	.	.	.	.	.	.	T	.	.	.
CC9 Spretus		.	.	.	.	.	.	-	.	.	.	T	.	.	.	.	.	.	.	.	.	.	G	.	.	T	.	.	.	.	.	T	.	.	.	.	.	.	.	.	.	.	.	.	.	.	.	.	.
CC9 Mus		G	C	A	G	A	G	C	C	A	G	G	A	A	A	T	T	G	C	G	T	A	A	G	A	C	T	T	A	A	A	A	C	C	T	T	G	T	T	C	C	C	A	G	A	G	G	T	T
CC9 Dunni		.	.	.	.	.	.	.	.	.	.	.	T	.	.	.	.	.	.	.	.	.	.	.	.	.	.	.	.	.	.	.	.	.	.	.	.	.	.	T	.	.	.	.	.	.	.	.	.
CC9 Pahari		.	.	.	.	.	.	.	-	.	.	.	.	.	.	.	.	.	.	.	.	.	.	.	.	T	.	.	.	.	.	.	.	.	.	.	.	.	A	.	T	.	.	.	.	.	.	.	.
CC9 Spretus		.	.	.	.	.	.	.	.	.	.	.	.	.	.	.	.	.	.	.	.	.	.	.	.	.	.	.	.	.	.	.	.	.	.	.	.	.	.	.	.	.	.	.	.	.	.	.	.
CC9 Mus		C	T	A	A	T	A	-	-	G	T	G	T	T	C	T	T	T	A	T	T	A	A	T	A	T	C	C	T	A	A	C	A	C	T	C	C	T	C	G	T	C	C	C	C	A	T	T	C
CC9 Dunni		.	.	.	.	.	.	-	-	.	.	.	.	A	T	.	.	.	.	.	.	.	.	.	.	.	.	.	.	.	.	.	.	.	.	.	.	.	.	.	.	.	.	.	.	.	.	.	T
CC9 Pahari		.	.	.	.	.	.	T	A	.	.	.	.	A	T	.	.	.	G	.	.	.	.	.	.	.	T	T	.	.	.	.	T	.	.	.	.	.	T	.	.	.	.	.	.	.	.	C	.
CC9 Spretus		.	.	.	.	.	.	-	-	.	.	.	.	.	.	.	.	.	.	.	C	.	.	C	.	.	T	T	.	.	.	.	.	.	.	.	.	.	.	C	.	A	.	.	T	.	.	C	.
CC9 Mus		C	C	T	T	C	C	T	A	A	C	A	T	T	A	G	T	A	G	A	A	C	G	C	A	A	A	A	T	C	T	T	A	G	G	G	T	A	C	A	T	A	C	A	A	C	T	A	C
CC9 Dunni		.	.	.	.	.	.	.	.	.	.	.	C	.	.	.	.	.	.	.	.	.	.	T	.	.	.	.	.	.	.	.	.	.	.	A	.	.	T	.	.	.	.	.	.	.	.	.	.
CC9 Pahari		.	T	.	.	T	T	.	.	.	.	.	C	.	.	.	.	.	.	.	.	.	.	T	.	.	.	.	.	.	.	.	.	.	.	A	.	.	T	.	.	.	.	.	.	T	.	.	.
CC9 Spretus		.	T	.	A	.	.	.	.	.	.	.	C	.	.	.	.	.	.	.	.	.	.	.	.	.	.	.	.	.	.	.	.	.	.	.	.	.	.	.	.	.	.	.	.	.	.	.	.
CC9 Mus		A	C	A	T	T	G	T	T	G	G	T	C	C	A	T	A	C	G	G	C	A	T	T	T	T	A	C	A	A	C	C	A	T	T	T	G	C	A	G	A	C	G	C	C	A	T	A	A
CC9 Dunni		.	.	.	.	C	.	.	A	.	.	C	.	.	C	.	.	T	.	.	.	.	.	C	.	.	.	.	.	.	.	.	.	.	.	C	.	.	.	.	.	.	.	.	T	.	.	.	.
CC9 Pahari		.	.	.	.	.	.	.	A	.	.	A	.	.	.	.	.	.	.	.	A	.	.	.	.	.	T	.	.	.	.	.	.	.	.	C	.	.	.	.	.	T	.	.	T	.	.	.	.
CC9 Spretus		.	.	G	.	C	.	.	A	.	.	C	.	.	.	.	.	.	.	.	T	.	.	.	C	.	.	.	.	.	.	.	.	.	.	.	.	.	G	.	.	.	.	.	.	.	.	.	.
CC9 Mus		A	A	G	A	A	C	C	A	A	T	A	C	G	C	C	C	T	T	T	A	A	C	A	A	C	C	T	C	T	A	T	A	T	C	C	T	T	A	T	T	T	A	T	T	A	T	T	G
CC9 Dunni		.	.	.	.	G	.	.	.	.	.	.	.	.	.	.	.	A	C	.	.	.	.	.	.	.	.	.	.	A	.	.	.	.	.	.	C	.	.	.	.	.	.	.	.	.	.	.	.
CC9 Pahari		.	.	.	.	.	.	.	T	.	.	.	.	.	T	.	.	.	C	.	.	.	.	.	.	.	A	.	.	A	.	.	T	.	.	A	C	.	.	.	.	.	.	.	.	.	.	.	.
CC9 Spretus		.	.	.	.	.	.	.	.	.	.	.	.	.	.	.	.	C	.	.	.	.	.	.	.	.	.	.	.	.	.	.	.	.	.	T	.	.	G	.	.	.	.	.	C	.	.	C	.
CC9 Mus		C	A	C	T	C	A	C	A	C	T	A	G	C	A	T	T	A	A	G	T	C	T	A	T	G	A	G	T	T	C	C	C	C	T	A	C	C	A	A	T	A	C	C	A	C	A	C	C
CC9 Dunni		.	C	.	.	.	.	.	.	.	.	.	.	.	.	C	.	.	.	.	.	T	.	.	.	.	.	.	.	.	.	.	.	.	.	.	.	.	.	.	.	.	.	.	T	.	.	.	.
CC9 Pahari		.	T	.	.	T	.	.	.	T	.	.	.	.	.	.	.	.	.	.	C	.	.	.	.	.	.	A	.	.	.	.	.	.	.	.	.	.	.	.	.	.	.	.	.	.	.	.	.
CC9 Spretus		.	.	.	.	.	.	.	.	.	.	.	.	.	.	.	.	.	.	.	C	.	.	.	.	.	.	.	.	.	.	.	T	.	.	.	.	.	.	.	.	.	.	.	T	T	.	.	.
CC9 Mus		T	A	A	A	C	C	T	A	G	G	G	A	T	T	T	T	A	T	T	T	A	T	T	T	T	A	G	C	A	A	C	A	T	C	T	A	G	C	C	T	A	T	C	A	G	T	T	T
CC9 Dunni		.	.	.	.	.	.	.	.	.	.	A	.	.	C	.	.	.	.	.	.	.	.	.	C	.	.	.	.	.	.	.	.	.	.	C	.	.	.	.	.	.	.	.	.	.	.	.	.
CC9 Pahari		.	T	.	.	T	.	.	.	.	.	A	.	.	C	C	.	.	.	.	.	.	.	C	.	.	.	.	.	T	.	.	.	.	.	C	.	.	.	.	.	.	.	.	.	.	.	A	.
CC9 Spretus		.	.	.	.	.	.	.	.	.	.	.	.	.	.	.	.	.	.	.	.	.	.	.	C	.	.	.	.	.	.	.	.	.	.	C	.	.	.	.	.	.	.	.	.	.	.	.	.
CC9 Mus		G	A	T	C	A	G	G	A	T	G	A	G	C	C	T	C	A	A	A	C	T	C	C	A	A	A	T	A	C	T	C	A	C	T	A	T	T	C	G	G	A	G	C	T	T	T	A	C
CC9 Dunni		.	G	.	.	T	.	.	.	.	.	.	.	.	.	.	.	.	.	.	.	.	.	.	.	.	.	.	.	T	.	.	C	.	.	.	.	.	T	.	.	.	.	.	A	C	.	.	.
CC9 Pahari		.	.	.	.	.	.	.	.	.	.	.	.	.	T	.	.	C	.	.	.	.	.	T	.	.	.	.	.	.	.	.	T	.	.	.	.	.	.	.	.	.	.	.	A	C	.	.	.
CC9 Spretus		.	.	.	.	C	.	.	.	.	.	.	.	.	.	.	.	.	.	.	.	.	.	.	.	.	.	.	.	.	.	.	.	.	.	.	.	.	.	.	.	.	.	.	.	C	.	.	.
CC9 Mus		A	A	A	C	A	A	T	T	T	C	A	T	A	T	G	A	A	G	T	A	A	C	C	A	T	A	G	C	T	A	T	T	A	T	C	C	T	T	T	T	A	T	C	A	G	T	T	C
CC9 Dunni		.	.	.	.	.	.	.	.	.	.	C	.	.	C	.	.	.	.	.	.	.	.	T	.	.	.	.	.	.	.	.	.	.	.	.	.	.	.	.	.	.	.	.	.	.	.	.	.
CC9 Pahari		.	.	.	.	.	.	.	C	.	.	.	.	.	.	.	.	G	.	.	.	.	.	A	.	.	.	.	.	.	.	.	.	.	.	.	.	.	A	C	.	C	.	.	G	.	.	C	T
CC9 Spretus		.	.	.	.	.	.	.	.	.	.	.	.	.	C	.	.	.	.	.	.	.	.	.	.	.	.	.	.	C	.	.	.	.	.	.	.	.	C	.	.	.	.	.	.	.	.	G	.
CC9 Mus		G	A	T	C	C	T	A	C	T	C	T	C	T	A	C	A	A	A	C	A	C	T	T	A	T	T	A	C	A	A	C	C	C	A	A	G	A	A	C	A	C	A	T	A	T	G	A	T
CC9 Dunni		.	.	.	.	.	.	.	T	.	.	C	.	.	.	.	.	.	.	.	.	T	.	C	.	.	C	.	.	.	.	.	.	.	.	.	.	.	.	.	.	.	.	.	.	.	.	.	C
CC9 Pahari		.	.	.	.	A	.	.	T	.	.	.	T	.	.	.	.	.	.	.	T	.	.	A	.	.	.	.	A	T	.	.	T	.	.	.	.	.	.	.	.	.	.	.	.	.	.	.	.
CC9 Spretus		.	G	.	.	.	.	.	.	.	.	C	T	.	.	.	.	.	.	.	.	.	.	.	.	.	.	.	.	.	.	.	.	.	.	.	.	.	.	.	.	.	.	.	.	.	.	.	C
CC9 Mus		C	C	T	G	A	C	C	C	A	T	A	G	C	C	A	T	A	A	T	A	T	G	A	T	T	T	A	T	C	T	C	A	A	C	C	C	T	A	G	C	A	G	A	A	A	C	A	A
CC9 Dunni		.	.	.	.	.	.	.	.	.	.	.	.	.	.	.	.	.	.	.	.	.	.	.	.	.	.	.	.	T	.	.	T	.	.	T	T	.	.	.	.	.	.	.	.	.	.	.	.
CC9 Pahari		.	T	.	.	.	.	.	.	.	.	.	.	.	T	.	.	.	.	.	.	.	.	.	.	.	.	.	.	.	.	.	.	.	.	T	T	.	.	.	.	.	.	.	.	.	.	T	.
CC9 Spretus		.	.	.	.	.	.	.	.	.	.	.	.	.	.	.	.	.	.	.	.	.	.	.	.	.	.	.	.	.	.	.	C	.	.	T	.	.	.	.	.	.	.	.	.	.	.	.	.
CC9 Mus		T	C	G	A	C	C	T	G	A	C	A	G	A	A	G	G	A	G	A	A	T	C	A	G	A	A	T	T	A	G	T	A	T	C	A	G	G	G	T	T	T	A	A	C	G	T	A	G
CC9 Dunni		.	.	.	.	.	.	.	A	.	.	.	.	.	.	.	.	.	.	.	.	.	.	.	.	.	.	C	.	.	.	.	.	.	.	.	.	.	A	.	.	.	.	.	T	.	.	.	.
CC9 Pahari		.	T	.	.	.	T	.	A	.	.	.	.	.	.	.	.	T	.	.	.	.	.	.	.	.	G	C	.	.	.	.	.	.	.	.	.	.	C	.	.	.	.	.	T	.	.	.	.
CC9 Spretus		.	.	.	.	.	.	.	A	.	.	.	.	.	.	.	.	G	.	.	.	.	.	T	.	.	.	.	.	.	.	.	.	.	.	.	.	.	A	.	.	.	.	.	T	.	.	.	.
CC9 Mus		G	C	C	C	A	T	T	C	G	C	G	T	T	A	T	T	C	T	T	T	A	T	A	G	C	A	G	A	G	T	A	C	A	C	T	A	A	C	A	T	T	A	T	T	C	T	A	A
CC9 Dunni		.	.	.	.	.	.	.	.	.	.	A	.	.	.	.	.	.	.	.	.	.	.	G	.	.	.	.	.	A	.	.	T	.	.	.	.	.	.	.	.	.	.	.	.	.	.	T	.
CC9 Pahari		.	T	.	.	.	.	.	T	.	.	C	C	.	.	.	.	.	.	.	.	.	.	.	.	.	T	.	.	.	.	.	T	.	.	C	.	.	.	.	.	.	.	.	C	T	.	.	.
CC9 Spretus		.	T	.	.	.	.	.	T	.	.	A	.	.	G	.	.	.	.	.	C	.	.	.	.	.	.	.	.	A	.	.	T	.	.	.	.	.	.	.	.	.	.	.	.	.	.	.	.
CC9 Mus		C	A	A	C	T	A	T	T	A	T	C	T	T	C	C	T	A	G	G	A	C	C	C	C	T	A	T	A	C	T	A	T	A	T	C	A	A	T	T	T	A	C	C	A	G	A	A	C
CC9 Dunni		.	.	.	.	C	.	.	.	.	.	T	.	.	.	.	.	.	.	.	C	.	.	A	.	.	.	.	.	T	.	.	.	.	.	T	.	.	C	A	.	.	.	.	.	.	.	.	.
CC9 Pahari		.	.	.	.	.	.	.	C	.	.	T	.	.	T	T	.	.	.	.	C	.	.	A	T	.	.	.	.	T	.	.	C	.	.	T	.	.	C	A	.	C	.	.	.	.	.	.	.
CC9 Spretus		.	.	.	.	C	.	.	.	.	.	.	.	.	.	.	.	.	.	.	.	.	.	.	.	.	.	.	.	T	.	.	.	.	.	T	.	.	C	C	.	.	.	.	.	.	.	.	.
CC9 Mus		A	C	T	T	C	A	T	A	A	T	A	G	A	A	G	C	T	C	T	A	C	T	A	C	T	A	T	C	A	T	C	A	A	C	A	T	T	C	C	T	A	T	G	G	A	T	C	C
CC9 Dunni		G	.	.	.	T	.	.	.	.	C	.	.	.	.	.	.	.	.	.	.	.	.	T	T	.	.	.	.	.	.	.	.	.	.	.	.	.	T	.	.	.	.	.	A	.	.	T	.
CC9 Pahari		.	T	.	.	T	.	.	G	T	.	.	.	.	.	A	.	.	T	.	.	.	.	.	.	.	T	.	.	.	.	.	G	.	.	C	.	.	.	.	.	.	.	.	A	.	.	T	.
CC9 Spretus		.	.	.	.	.	.	.	.	.	C	.	.	.	.	.	.	.	T	.	.	.	.	.	.	.	.	.	.	.	.	.	.	.	.	.	.	.	.	.	.	.	.	.	A	.	.	T	.
CC9 Mus		C	A	C	G	C	T	T	C	C	G	T	T	A	C	G	A	T	C	A	A	C	T	T	A	T	A	C	A	T	C	T	T	C	T	A	T	G	A	A	A	A	A	A	C	T	T	T	C
CC9 Dunni		.	C	.	.	.	.	.	T	.	.	.	.	.	T	.	.	C	.	.	.	.	.	A	.	.	.	.	.	.	.	.	C	.	.	.	.	.	.	.	.	.	.	.	.	.	.	.	T
CC9 Pahari		.	T	.	.	T	.	.	T	.	.	.	.	.	.	.	.	C	.	.	.	.	.	.	.	.	G	.	.	.	.	.	C	T	.	.	.	.	.	.	.	.	.	.	T	.	.	.	.
CC9 Spretus		.	C	.	.	T	.	.	T	.	.	C	.	.	.	.	.	C	.	.	.	.	.	A	.	.	.	.	.	.	.	.	C	.	.	.	.	.	.	.	.	.	.	.	.	.	.	.	T
CC9 Mus		T	A	G	C	A	T	T	A	T	G	T	A	T	G	T	G	A	C	A	T	A	T	T	T	C	T	T	T	A	C	C	A	A	T	T	T	T	T	A	C	A	G	C	G	G	G	A	G
CC9 Dunni		.	.	.	.	.	.	.	G	.	.	.	.	.	A	.	.	.	.	.	.	.	.	.	.	.	C	.	.	.	.	.	.	.	.	.	.	.	C	C	T	.	.	.	A	.	.	.	.
CC9 Pahari		.	.	.	.	T	.	.	.	.	.	C	.	.	A	.	.	.	.	.	.	.	.	C	.	.	.	C	.	.	.	.	.	.	.	.	.	.	.	T	T	.	.	.	.	.	.	G	A
CC9 Spretus		.	.	.	.	.	.	.	.	.	.	.	.	.	A	.	.	.	.	.	C	.	.	.	.	.	C	.	.	.	.	.	.	.	.	.	.	.	.	.	.	.	.	.	.	.	.	G	A
CC9 Mus		T	A	T	A	G	A	A	A	T	A	T	G	T	C	T	G	A	T	A	A	A	A	G	A	A	T	T	A	C	T	T	T	G	A	T	A	G	A	G	T	A	A	A	T	T	A	T	A
CC9 Dunni		.	.	.	.	.	.	.	.	.	.	.	.	.	.	.	.	.	.	.	.	.	.	.	.	G	.	.	.	.	.	.	.	.	.	.	.	.	.	.	.	.	.	.	.	A	.	.	.
CC9 Pahari		.	.	.	.	.	.	.	.	.	.	.	.	.	.	.	.	.	C	.	.	.	.	.	.	G	.	.	.	.	.	.	.	.	.	.	.	.	.	.	.	.	.	.	.	C	.	.	.
CC9 Spretus		.	.	.	.	.	.	.	.	.	.	.	.	.	.	.	.	.	C	.	.	.	.	.	.	G	.	.	.	.	.	.	.	.	.	.	.	.	.	.	.	.	.	.	.	A	.	.	.
CC9 Mus		C	T	C	T	T	A	T	T	T	C	T	A	G	G	A	C	A	A	T	A	G	G	A	A	T	T	G	A	A	C	C	T	A	C	A	C	T	T	A	A	G	A	A	T	T	C	A	A
CC9 Dunni		.	.	.	.	.	.	.	.	.	.	.	.	.	.	.	.	.	.	.	.	.	.	.	.	.	.	.	.	.	.	.	.	.	.	.	.	.	.	.	.	.	.	.	.	.	.	.	.
CC9 Pahari		.	.	.	.	.	.	.	.	.	.	.	.	.	.	.	.	.	.	.	.	.	.	.	.	.	.	.	.	.	.	.	.	.	.	.	.	.	.	.	.	.	.	.	.	.	.	.	.
CC9 Spretus		.	.	.	.	.	.	.	.	.	.	.	.	.	.	.	.	.	.	.	.	.	.	.	.	.	.	.	.	.	.	.	.	.	.	.	.	.	.	.	.	.	.	.	.	.	.	.	.
CC9 Mus		T	A	C	C	T	A	A	A	C	A	C	C	T	T	A	T	C	C	T	A	A	-	-	T	A	G	T	A	A	G	G	T	C	A	G	C	T	A	A	T	T	A	A	G	C	T	A	T
CC9 Dunni		.	.	.	.	.	.	.	.	.	.	.	.	.	.	.	.	.	.	.	.	C	A	A	.	.	.	.	.	.	.	.	.	.	.	.	.	.	.	.	.	.	.	.	.	.	.	.	.
CC9 Pahari		.	.	.	.	.	.	T	.	.	.	.	.	C	.	.	.	.	.	.	.	C	-	-	A	.	.	.	.	.	.	.	.	.	.	.	.	.	.	.	.	.	.	.	.	.	.	.	.
CC9 Spretus		.	.	.	.	.	.	.	.	.	.	.	.	.	C	.	.	.	.	.	.	-	-	-	.	.	.	.	.	.	.	.	.	.	.	.	.	.	.	.	.	.	.	.	.	.	.	.	.
CC9 Mus		C	C	G	A	A	A	A	C	G	T	T	G	G	T	T	T	A	A	A	T	C	C	T	T	C	C	C	G	T	A	C	T	A	A	T	A	A	A	T	C	C	T	A	T	C	A	C	C
CC9 Dunni		.	.	.	.	.	.	.	.	.	.	.	.	.	.	.	.	.	.	.	.	.	.	.	.	.	.	.	.	.	.	.	.	.	.	.	.	.	.	C	.	.	.	.	.	A	.	.	.
CC9 Pahari		.	.	.	.	.	.	.	T	.	.	.	.	.	.	.	.	.	.	.	C	.	.	.	.	.	.	.	.	.	.	.	.	.	.	.	C	.	.	.	.	.	.	.	.	T	.	.	.
CC9 Spretus		.	.	.	.	.	.	.	.	.	.	.	.	.	.	.	.	.	.	.	.	.	.	.	.	.	.	.	.	.	.	.	.	.	.	.	.	.	.	.	.	.	.	.	.	A	.	.	.
CC9 Mus		T	A	C	T	T	C	A	C	A	A	T	C	T	T	C	T	T	A	G	G	T	C	C	T	G	T	A	A	T	C	A	C	A	A	T	A	T	C	C	A	G	C	A	C	C	A	A	C
CC9 Dunni		.	.	T	.	C	.	.	.	.	.	.	T	.	.	T	C	.	.	.	.	C	.	.	.	.	.	.	.	.	T	.	.	.	.	.	.	.	.	.	.	.	.	.	.	T	.	.	.
CC9 Pahari		.	.	T	.	.	T	.	.	.	.	.	T	.	.	T	C	.	.	.	.	C	.	.	.	A	.	C	.	.	.	.	.	.	.	.	.	.	.	.	.	.	T	.	G	T	.	.	.
CC9 Spretus		.	.	.	.	.	A	.	.	.	.	.	T	.	.	.	C	.	.	.	.	C	.	.	.	.	.	.	.	.	T	.	.	.	.	.	.	.	.	T	.	.	.	.	.	.	.	.	.
CC9 Mus		T	G	A	G	T	A	G	G	C	C	T	G	G	A	A	T	T	C	A	G	C	C	T	A	C	T	A	G	C	A	A	T	T	A	T	C	C	C	C	A	T	A	C	T	A	A	T	C
CC9 Dunni		.	.	.	.	.	.	.	.	.	.	.	A	.	.	.	.	.	T	.	A	.	.	.	.	T	.	.	.	.	.	.	.	.	G	.	.	.	.	T	C	.	.	.	.	.	.	.	A
CC9 Pahari		.	.	.	.	.	C	.	.	T	.	.	A	.	.	.	.	.	T	.	.	.	T	.	.	.	.	T	.	.	.	.	.	.	.	.	.	.	.	A	C	.	.	.	.	.	.	.	T
CC9 Spretus		.	.	.	.	.	.	.	.	.	.	.	A	.	.	.	.	.	T	.	.	.	.	.	.	T	.	.	.	.	.	.	.	.	.	.	.	.	.	T	.	.	.	.	.	.	.	.	T
CC9 Mus		C	C	A	C	G	A	T	C	A	A	C	T	G	A	A	G	C	A	G	C	A	A	C	A	A	A	A	T	A	C	T	T	C	G	T	C	A	C	A	C	A	A	G	C	A	A	C	A
CC9 Dunni		.	.	.	.	.	.	.	.	.	.	.	.	.	.	.	.	.	.	.	.	.	.	T	.	.	.	.	.	.	T	.	.	T	A	.	T	.	.	.	.	.	.	.	.	.	.	.	.
CC9 Pahari		.	.	.	.	.	.	.	.	.	.	.	A	.	.	.	.	.	.	.	.	.	.	.	.	.	.	.	.	.	T	.	.	.	A	.	T	.	.	.	.	.	.	.	.	.	.	.	.
CC9 Spretus		.	.	.	.	.	.	.	.	.	.	.	.	.	.	.	.	.	.	.	.	.	.	.	.	.	.	.	.	.	T	.	.	T	.	.	.	.	.	C	.	.	.	.	.	.	.	.	.
CC9 Mus		A	T	C	C	T	C	C	T	G	G	C	C	A	T	C	G	T	A	C	T	C	A	A	C	T	A	T	A	A	A	C	A	A	C	T	A	G	G	A	A	C	A	T	G	A	A	T	A
CC9 Dunni		.	.	T	.	.	T	.	.	A	.	.	.	.	.	T	.	.	.	.	.	T	.	.	T	.	.	.	.	.	.	.	.	.	T	.	.	.	.	.	.	.	.	.	.	.	.	.	.
CC9 Pahari		.	.	T	.	.	T	.	.	A	.	.	T	.	.	T	A	.	T	.	.	T	.	.	T	.	.	C	.	.	.	.	.	.	T	.	.	.	.	G	.	T	.	.	.	.	.	.	.
CC9 Spretus		.	.	T	.	.	.	.	.	.	.	.	.	.	.	T	.	.	.	.	.	.	.	.	T	.	.	.	.	.	.	.	.	.	T	.	.	.	.	.	.	.	.	.	.	G	G	.	.
CC9 Mus		A	C	A	A	A	C	G	G	T	C	T	T	A	T	C	C	T	T	A	A	C	A	T	A	A	C	A	T	T	A	A	T	A	G	C	C	C	T	A	T	C	C	A	T	A	A	A	A
CC9 Dunni		.	.	.	.	.	.	A	.	C	.	.	.	.	.	T	.	.	.	.	.	.	.	.	.	.	.	.	.	.	.	.	.	.	.	.	.	.	.	G	.	.	T	.	.	.	.	.	.
CC9 Pahari		.	.	.	.	.	T	C	A	.	T	.	A	.	.	T	A	.	.	.	.	.	T	.	.	G	.	.	C	.	.	.	.	.	.	.	A	T	.	.	.	G	T	.	.	.	.	.	.
CC9 Spretus		.	.	.	.	.	.	.	.	C	.	.	.	.	.	.	.	.	C	.	.	.	.	.	.	.	.	.	.	.	.	.	.	G	.	.	.	.	.	.	.	.	.	.	.	G	.	.	.
CC9 Mus		C	C	A	T	T	C	C	A	C	T	T	C	T	G	A	T	T	A	C	C	A	G	A	A	G	T	A	A	C	T	C	A	A	G	G	G	A	T	C	C	C	A	C	T	G	C	A	C
CC9 Dunni		.	.	.	.	.	.	.	.	.	.	.	.	.	.	.	.	.	.	.	.	.	.	.	.	.	.	.	.	.	C	.	.	.	.	.	A	.	.	T	.	.	.	.	.	A	.	.	.
CC9 Pahari		.	.	.	.	.	.	.	.	.	C	A	T	.	.	.	.	.	.	.	.	.	.	.	G	.	.	.	.	.	.	.	.	.	.	.	A	.	.	.	.	.	.	T	.	A	.	.	T
CC9 Spretus		.	.	C	.	.	.	.	.	.	.	.	.	.	.	.	C	.	.	.	.	.	.	.	.	.	.	.	.	.	.	.	.	.	.	.	A	.	.	.	.	.	G	.	.	A	.	.	T
CC9 Mus		C	T	T	C	T	T	A	C	A	T	G	A	C	A	A	A	A	A	A	T	T	G	C	T	C	C	C	C	T	A	T	C	A	A	T	T	T	T	A	A	T	T	C	A	A	A	T	T
CC9 Dunni		.	.	C	.	.	.	.	.	.	.	.	.	.	.	.	.	.	.	.	.	.	.	.	C	.	.	.	.	.	.	.	.	.	.	.	.	C	.	.	.	.	C	.	.	.	.	.	.
CC9 Pahari		.	.	A	.	.	.	.	.	.	.	.	.	.	.	.	.	.	.	.	.	.	.	.	.	.	.	.	.	.	.	.	.	.	.	.	.	C	.	.	.	.	.	.	.	.	.	.	C
CC9 Spretus		.	.	.	.	.	C	.	.	.	.	.	.	.	.	.	.	.	.	.	.	.	.	.	C	.	.	.	.	.	.	.	.	.	.	.	C	.	.	.	.	.	C	.	.	.	.	.	.
CC9 Mus		A	A	C	T	C	T	A	C	T	A	T	C	A	T	T	T	T	A	A	T	A	C	T	A	G	C	A	A	T	T	A	C	T	T	C	T	A	T	T	T	T	C	A	T	A	G	G	G
CC9 Dunni		.	.	.	C	.	.	.	.	C	.	.	.	.	.	.	.	.	.	.	C	C	A	.	.	.	.	.	.	.	.	.	T	A	.	.	C	.	.	.	.	.	T	.	.	.	.	.	A
CC9 Pahari		.	.	.	C	.	A	.	.	.	.	.	T	.	.	.	C	.	.	.	.	C	T	.	.	.	.	.	.	.	.	.	T	C	.	.	A	.	.	.	.	.	T	.	C	T	.	.	A
CC9 Spretus		.	.	T	C	.	C	.	.	.	.	.	.	.	.	.	.	.	.	.	.	.	.	.	.	.	.	.	.	.	.	.	.	.	.	.	A	.	.	C	.	.	.	.	.	.	.	.	A
CC9 Mus		C	T	T	A	A	C	C	A	A	A	C	A	C	A	A	A	T	A	C	G	A	A	A	A	A	T	T	A	T	A	G	C	C	T	A	T	T	C	A	T	C	A	A	T	T	G	C	C
CC9 Dunni		.	.	.	.	.	T	.	.	.	.	.	.	.	.	.	.	.	.	.	.	.	.	.	.	.	.	.	.	.	.	.	.	.	.	.	.	.	.	.	.	.	.	.	.	.	.	.	A
CC9 Pahari		T	.	A	.	.	.	.	.	.	.	.	C	.	.	.	.	.	.	.	.	.	.	.	.	.	.	.	.	.	.	.	.	.	.	.	C	.	.	.	.	.	.	.	.	.	.	.	.
CC9 Spretus		.	.	.	.	.	T	.	.	.	.	.	.	.	.	.	.	.	.	.	.	.	.	.	.	.	.	.	.	.	.	.	.	.	.	.	C	.	.	.	.	.	.	.	.	.	.	.	.
CC9 Mus		A	T	A	T	T	A	G	C	A	A	T	T	C	T	T	C	C	T	T	A	C	A	A	C	C	C	A	T	C	C	C	T	C	A	C	T	C	T	A	C	T	C	A	A	C	C	T	C
CC9 Dunni		.	.	.	C	.	.	.	.	.	.	.	.	.	.	C	.	.	C	.	.	.	.	.	.	.	.	.	.	.	T	.	.	T	.	.	.	T	.	.	.	.	T	.	.	T	T	.	A
CC9 Pahari		.	.	.	.	.	.	.	.	.	.	.	.	T	.	A	.	.	A	.	.	T	.	.	.	.	.	.	.	.	T	.	.	A	.	.	C	.	.	.	.	.	A	.	.	T	.	.	.
CC9 Spretus		.	.	.	C	.	.	.	.	.	.	.	.	.	.	.	.	.	.	.	.	T	.	.	.	.	.	.	.	.	T	.	.	T	.	.	A	.	.	.	.	.	.	.	.	.	.	.	T
CC9 Mus		A	T	T	C	T	T	A	C	A	G	C	C	C	C	T	A	T	A	T	T	C	A	T	A	G	C	A	C	T	T	A	T	A	C	T	A	A	A	T	A	A	C	T	C	T	A	T	A
CC9 Dunni		.	.	.	.	.	.	.	.	.	A	T	T	.	.	.	.	.	.	.	.	.	.	.	.	.	.	T	.	.	.	.	.	.	.	.	.	.	.	C	.	G	T	.	.	.	T	.	.
CC9 Pahari		T	.	A	.	.	A	.	.	.	A	T	.	.	.	.	.	.	.	.	.	T	.	.	.	A	T	.	T	.	A	.	.	.	T	.	.	.	.	.	T	C	.	.	.	A	.	.	.
CC9 Spretus		.	.	.	.	.	C	.	.	.	A	T	T	.	.	.	.	.	.	.	.	T	.	.	.	.	.	.	.	.	.	.	.	.	.	.	.	.	.	C	.	.	.	.	.	.	.	.	.
CC9 Mus		A	T	C	T	C	A	C	T	T	C	T	A	T	G	A	A	A	T	A	A	A	A	C	T	C	C	A	G	C	A	A	T	A	C	T	A	A	C	T	A	T	A	A	T	C	T	C	A
CC9 Dunni		.	.	.	.	.	.	.	.	C	.	.	.	.	.	.	.	.	C	.	.	.	.	.	C	.	.	.	.	.	.	G	.	.	.	.	T	.	T	A	.	.	G	.	C	.	.	.	C
CC9 Pahari		T	.	A	.	.	T	.	.	C	T	.	.	.	.	.	.	.	.	.	.	G	.	.	A	.	.	.	A	T	T	G	.	.	T	.	G	.	.	A	.	.	.	.	.	T	.	.	.
CC9 Spretus		.	.	.	.	.	.	.	.	.	.	.	.	.	.	.	.	.	.	.	.	.	.	.	C	.	.	.	.	.	.	.	.	.	.	.	.	.	.	C	.	.	.	.	.	T	.	.	.
CC9 Mus		T	C	C	C	T	A	G	G	A	G	G	C	C	T	T	C	C	A	C	C	A	C	T	A	A	C	A	G	G	A	T	T	C	T	T	A	C	C	A	A	A	A	T	G	A	A	T	T
CC9 Dunni		.	.	G	.	.	.	.	.	.	.	.	A	.	.	.	.	.	C	.	.	.	.	.	.	.	.	.	.	.	.	.	.	.	C	.	.	.	.	.	.	.	.	.	.	.	.	.	.
CC9 Pahari		.	.	T	.	.	.	.	.	.	.	.	.	.	.	.	.	.	C	.	.	.	T	.	.	.	.	.	.	.	.	.	.	.	.	.	.	.	.	.	.	.	.	.	.	.	.	.	C
CC9 Spretus		.	.	.	.	.	.	.	.	.	.	.	.	.	.	C	.	.	G	.	.	.	.	.	G	.	.	.	.	.	.	.	.	T	.	.	.	.	.	T	.	.	.	.	.	.	.	.	.
CC9 Mus		C	T	T	A	T	A	A	A	A	A	A	C	A	A	C	T	G	T	C	T	A	A	T	T	A	T	A	G	C	A	A	C	A	C	T	C	A	T	A	G	C	A	A	T	A	A	T	A
CC9 Dunni		.	.	C	.	.	.	.	.	.	.	.	T	.	.	.	.	.	.	.	.	.	.	.	.	.	.	.	.	.	.	.	.	.	.	.	A	.	.	.	.	.	.	.	.	.	.	.	.
CC9 Pahari		.	.	.	G	.	.	.	.	.	.	.	.	.	.	.	.	.	.	.	.	G	.	.	.	.	.	T	A	.	.	.	.	.	A	.	A	.	.	.	.	.	.	.	.	C	.	.	.
CC9 Spretus		.	.	.	.	.	.	.	.	.	.	.	T	.	.	T	.	.	C	.	.	.	.	.	.	.	.	.	.	.	.	.	.	.	.	.	.	.	.	.	.	.	.	.	.	G	.	.	.
CC9 Mus		C	T	A	T	T	C	T	T	T	T	A	T	A	C	T	C	G	C	C	T	A	A	T	T	T	A	T	T	C	C	A	C	T	T	C	A	C	T	A	A	C	A	A	T	A	T	T	T
CC9 Dunni		.	.	.	.	.	.	.	.	C	.	.	C	.	.	.	.	.	.	.	.	.	.	.	C	.	.	.	.	.	.	.	.	.	.	.	.	.	.	T	.	.	.	.	.	.	.	.	C
CC9 Pahari		T	.	.	.	.	.	.	.	.	.	.	.	.	.	C	.	.	.	.	.	T	.	.	C	.	.	.	.	.	A	.	.	.	.	.	.	.	.	.	.	.	T	T	.	.	.	.	C
CC9 Spretus		.	.	.	.	.	.	.	.	C	.	.	.	.	.	.	.	.	.	.	.	.	.	.	.	.	.	.	.	.	T	.	.	.	.	.	.	.	.	.	.	.	.	.	.	.	.	.	.
CC9 Mus		A	A	C	T	C	A	A	A	A	A	T	A	A	T	A	A	C	T	C	A	C	C	A	A	A	C	A	A	A	A	A	C	T	A	A	A	C	C	C	A	A	C	C	T	A	A	T	A
CC9 Dunni		.	G	.	.	.	.	.	.	.	.	.	.	.	.	G	.	T	.	.	.	T	.	.	.	.	.	.	.	.	.	.	T	C	.	.	.	.	.	T	.	.	.	.	.	.	.	.	.
CC9 Pahari		.	.	T	.	.	.	.	.	.	C	.	.	T	A	C	C	T	.	.	.	T	.	.	.	.	.	.	.	.	.	.	.	.	.	.	.	.	T	A	.	.	.	T	.	T	.	C	.
CC9 Spretus		.	.	.	.	.	.	.	.	.	.	.	G	.	.	.	.	.	.	.	.	.	.	.	.	.	.	.	.	.	.	.	.	.	.	.	.	.	.	T	.	.	.	.	.	.	.	.	.
CC9 Mus		G	C	T	A	T	C	A	T	A	A	G	C	A	C	A	A	T	A	A	C	C	C	T	A	C	C	C	C	T	A	G	C	C	C	C	C	C	A	A	C	T	A	A	T	T	A	C	C
CC9 Dunni		.	.	.	.	.	.	.	.	T	.	.	.	.	.	.	.	.	.	.	.	.	T	.	.	.	.	.	.	.	C	T	.	.	.	.	T	.	.	.	A	.	.	.	.	C	.	T	.
CC9 Pahari		A	.	.	G	.	T	.	.	.	.	.	T	.	.	.	.	.	.	.	.	.	.	.	C	.	.	.	.	.	T	T	.	A	.	.	.	.	.	.	.	.	G	.	.	C	.	T	T
CC9 Spretus		.	.	.	G	.	T	.	.	.	.	.	T	.	.	.	.	.	.	.	.	.	.	.	.	.	.	.	.	.	G	.	.	.	.	.	.	.	.	.	.	.	.	.	.	.	.	.	.
CC9 Mus		A	T	A	T	A	C	-	T	A	G	T	C	C	G	C	G	A	G	C	C	T	T	C	A	A	A	G	C	C	C	T	A	A	G	A	A	A	A	C	A	C	A	C	A	A	G	T	T
CC9 Dunni		.	.	.	.	.	.	-	A	.	.	.	.	.	.	.	.	G	.	.	.	.	.	.	.	.	.	.	.	.	.	.	.	.	.	.	.	.	.	.	.	.	G	.	.	.	.	.	.
CC9 Pahari		.	.	.	.	.	A	A	.	.	.	.	.	.	A	A	.	.	.	.	.	.	.	.	.	.	.	.	.	.	.	.	T	.	.	.	.	.	.	.	.	A	.	.	.	.	.	.	.
CC9 Spretus		.	.	.	.	T	A	-	.	.	.	.	.	.	A	.	.	G	.	.	.	.	.	.	.	.	.	.	.	.	.	.	.	.	.	.	.	.	.	.	.	.	G	.	.	.	.	.	.
CC9 Mus		A	G	G	A	C	T	G	T	A	A	G	A	C	T	T	C	A	T	C	C	T	A	C	A	T	C	T	A	T	T	G	A	A	T	G	C	A	A	A	T	C	A	A	T	T	G	C	T
CC9 Dunni		.	.	.	.	.	.	.	.	.	.	.	.	T	.	A	T	.	.	.	.	.	.	.	.	.	.	.	.	.	.	.	.	.	.	.	.	.	.	.	.	.	.	.	.	.	.	.	.
CC9 Pahari		.	.	.	.	.	.	.	C	.	.	.	.	T	.	A	T	.	.	.	.	.	.	.	.	.	.	.	.	.	.	.	.	.	.	.	.	.	.	.	.	.	.	.	.	.	.	.	.
CC9 Spretus		.	.	.	.	.	.	.	.	.	.	.	.	.	.	C	T	.	.	.	.	.	.	.	.	.	.	.	.	.	.	.	.	.	.	.	.	.	.	.	.	.	.	.	.	.	.	.	.
CC9 Mus		A	G	A	C	C	T	C	A	A	C	T	A	G	A	T	T	G	G	C	A	G	G	A	A	T	T	A	A	A	C	C	T	A	C	G	A	A	A	A	T	T	T	A	G	T	T	A	A
CC9 Dunni		.	.	.	.	.	.	T	T	.	.	.	.	.	.	.	.	.	.	.	.	.	.	.	C	.	C	.	.	.	.	.	.	.	.	.	.	.	.	T	.	.	.	.	.	.	.	.	.
CC9 Pahari		.	.	.	.	.	.	T	G	T	.	.	.	.	.	.	.	.	.	T	.	.	.	.	.	.	.	.	.	.	.	.	.	.	.	.	.	.	.	.	.	.	.	.	.	.	.	.	.
CC9 Spretus		.	.	.	.	.	.	.	.	.	.	.	.	.	.	.	.	.	.	.	.	.	.	.	.	.	.	.	.	.	.	.	.	.	.	.	.	.	.	T	.	.	.	.	.	.	.	.	.
CC9 Mus		C	T	A	T	T	A	C	T	G	G	C	T	T	C	A	A	T	C	T	A	C	T	T	C	T	A	C	C	G	C	C	G	-	-	-	A	A	A	A	A	A	A	A	A	A	A	T	G
CC9 Dunni		.	.	.	C	.	T	.	.	.	.	.	.	.	.	.	.	.	.	.	.	.	.	.	.	.	.	.	.	.	.	.	.	-	-	-	.	.	.	.	.	.	.	.	.	.	.	.	.
CC9 Pahari		.	.	.	C	.	T	.	.	.	.	.	.	.	.	.	.	.	.	.	.	.	.	.	.	.	.	.	.	.	.	.	.	-	-	-	.	.	.	.	.	.	.	.	.	.	.	A	.
CC9 Spretus		.	.	.	.	.	.	.	.	.	.	.	.	.	.	.	.	.	.	.	.	.	.	.	.	.	.	.	.	.	.	.	A	T	A	A	.	.	.	.	.	.	.	.	.	.	.	.	.
CC9 Mus		T	T	A	G	T	A	G	A	G	-	A	T	T	T	C	T	C	T	A	C	A	C	C	T	T	C	G	A	A	T	T	T	G	C	A	A	T	T	C	G	A	C	A	T	G	A	A	T
CC9 Dunni		.	.	.	.	.	.	.	.	.	G	.	.	.	.	.	.	.	.	.	.	.	.	.	.	.	.	.	.	.	.	.	.	.	.	.	.	.	.	.	.	.	.	.	.	.	.	.	.
CC9 Pahari		.	.	.	.	.	.	.	.	.	-	.	.	.	.	.	.	.	.	.	.	T	.	.	.	.	.	.	.	.	.	.	.	.	.	.	.	.	.	.	.	.	.	G	.	.	.	.	.
CC9 Spretus		.	.	.	.	.	.	.	.	.	G	.	.	.	.	.	.	.	.	.	.	.	.	.	.	.	.	.	.	.	.	.	.	.	.	.	.	.	.	.	.	.	.	.	.	.	.	.	.
CC9 Mus		C	C	T	C	T	G	G	T	A	A	A	A	A	G	A	G	G	A	T	T	T	A	A	A	C	C	T	C	T	G	T	G	T	T	T	A	G	A	T	T	T	A	C	A	G	T	C	T
CC9 Dunni		.	.	.	-	.	.	.	.	.	.	.	.	.	.	.	.	.	.	C	.	.	.	.	.	.	.	.	.	.	.	.	.	.	.	.	.	.	.	.	.	.	.	.	.	.	.	.	.
CC9 Pahari		.	T	.	T	.	.	.	.	.	.	.	.	.	.	.	.	.	G	A	.	.	.	.	.	.	.	.	.	.	.	.	C	.	.	.	.	.	.	.	.	.	.	.	.	.	.	.	.
CC9 Spretus		.	.	.	.	.	.	.	.	.	.	.	.	.	.	.	.	.	.	.	.	.	.	.	.	.	.	C	.	.	.	.	.	.	.	.	.	.	.	.	.	.	.	.	.	.	.	.	.
CC9 Mus		G	C	C	A	T	T	T	T	A	C	C	T	A	T	G	T	T	C	A	T	T	A	A	T	C	G	T	T	G	A	T	T	A	T	T	C	T	C	A	A	C	C	A	A	T	C	A	C
CC9 Dunni		.	.	.	.	.	.	.	.	.	.	.	.	.	.	.	.	.	.	.	.	C	.	.	.	.	.	.	.	.	.	C	.	.	.	.	T	.	.	.	.	.	T	.	.	C	.	.	T
CC9 Pahari		.	.	.	.	.	.	.	.	.	.	.	.	.	.	.	.	.	.	.	.	.	.	.	C	.	.	.	.	.	.	C	.	.	.	.	T	.	.	.	.	.	T	.	.	C	.	.	.
CC9 Spretus		.	.	.	.	.	.	.	.	.	.	.	.	.	.	.	.	.	.	.	.	.	.	.	.	.	.	C	.	.	.	.	.	.	.	.	.	.	.	.	.	.	.	.	.	.	.	.	T
CC9 Mus		A	C	C	C	T	C	T	A	T	C	T	A	C	T	A	T	T	C	G	G	A	G	C	C	T	G	A	G	C	G	G	G	A	A	T	A	G	T	G	G	G	T	A	C	T	G	C	A
CC9 Dunni		.	.	.	.	.	G	.	.	.	T	.	.	.	.	.	.	.	T	.	.	.	.	.	T	.	.	.	.	.	A	.	.	.	.	.	.	.	.	A	.	.	.	.	.	C	.	.	.
CC9 Pahari		.	.	T	.	.	T	.	.	C	T	.	.	.	.	.	.	.	T	.	.	.	.	.	A	.	.	.	.	.	A	.	.	.	.	.	.	.	.	A	.	.	A	.	.	A	.	.	.
CC9 Spretus		.	.	.	.	.	G	.	.	.	T	.	.	.	.	.	.	.	.	.	.	.	.	.	.	.	.	.	.	.	A	.	.	.	.	.	.	.	.	A	.	.	.	.	.	.	.	.	C
CC9 Mus		A	T	T	C	G	A	G	C	A	G	A	A	T	T	A	G	G	T	C	A	A	C	C	A	G	G	T	G	C	A	C	T	T	T	T	A	G	G	A	G	A	T	G	A	C	C	A	A
CC9 Dunni		.	.	.	.	.	.	.	.	.	.	.	G	.	.	.	.	.	A	.	.	.	.	.	.	.	.	C	.	.	.	.	.	A	C	.	.	.	.	G	.	.	C	.	.	.	.	.	.
CC9 Pahari		.	.	.	.	.	.	.	.	.	.	.	.	.	.	.	.	.	G	.	.	.	.	.	.	.	.	C	.	.	.	.	.	.	.	.	.	.	.	.	.	.	.	.	.	.	.	.	.
CC9 Spretus		.	.	.	.	.	.	.	.	.	.	.	.	.	.	.	.	.	.	.	.	.	.	.	.	.	.	.	.	.	.	.	.	C	.	.	.	.	.	.	.	.	.	.	.	.	.	.	.
CC9 Mus		A	T	C	G	T	A	A	C	T	G	C	C	C	A	T	G	C	T	T	T	T	G	T	T	A	T	A	A	T	T	T	T	C	T	T	C	A	T	A	G	T	A	A	T	A	C	C	A
CC9 Dunni		.	.	T	.	.	.	.	.	.	.	.	.	.	.	C	.	.	A	.	.	.	.	.	.	.	.	G	.	.	.	.	.	.	.	.	T	.	.	.	.	.	T	.	.	.	.	.	.
CC9 Pahari		.	.	.	.	.	T	.	.	.	.	.	.	.	.	C	.	.	A	.	.	.	.	.	.	.	.	.	.	.	C	.	.	T	.	.	T	.	.	.	.	.	.	.	.	.	.	.	T
CC9 Spretus		.	.	.	.	.	.	.	.	.	.	.	.	.	.	.	.	.	A	.	.	.	.	.	.	.	.	.	.	.	.	.	.	.	.	.	T	.	.	.	.	.	T	.	.	.	.	.	.
CC9 Mus		G	G	C	T	T	T	G	G	A	A	A	C	T	G	A	C	T	T	G	T	C	C	C	A	C	T	A	A	T	A	A	T	C	G	G	A	G	C	C	C	C	A	G	A	T	A	T	A
CC9 Dunni		.	.	.	.	.	.	.	.	.	.	.	T	.	.	.	.	.	.	.	.	A	.	.	.	.	.	.	.	.	G	.	.	T	.	.	.	.	.	.	.	.	.	.	.	.	.	.	.
CC9 Pahari		.	.	G	.	.	.	.	.	.	.	.	.	.	.	.	.	.	.	.	.	.	.	.	T	T	.	.	.	.	.	.	.	T	.	.	.	.	.	G	.	.	.	.	.	.	.	.	G
CC9 Spretus		.	.	.	.	.	.	.	.	.	.	.	.	.	.	.	.	.	.	.	.	.	.	.	.	.	.	.	.	.	.	.	.	T	.	.	.	.	.	.	.	.	.	.	.	C	.	.	G
CC9 Mus		A	T	A	A	A	T	A	A	T	A	T	A	A	G	T	T	T	T	T	G	A	C	T	C	C	T	A	C	C	A	C	C	A	T	C	A	T	T	T	C	T	C	C	T	T	C	T	C
CC9 Dunni		.	.	.	.	.	C	.	.	.	.	.	.	.	.	.	.	.	C	.	.	.	.	.	.	T	.	.	.	.	C	.	.	.	.	.	.	.	.	.	.	.	.	.	.	.	.	.	.
CC9 Pahari		.	.	.	.	.	.	.	.	C	.	.	.	.	.	.	.	.	C	.	.	.	.	.	T	.	.	T	.	.	T	.	.	.	.	.	.	.	.	.	.	.	.	.	.	.	.	.	T
CC9 Spretus		.	.	.	.	.	.	.	.	.	.	.	.	.	.	.	.	.	C	.	.	.	.	.	T	.	.	.	.	.	C	.	.	.	.	.	.	.	.	C	.	.	T	.	.	.	.	.	.
CC9 Mus		A	T	A	G	T	A	G	A	A	G	C	A	G	G	A	G	C	A	G	G	A	A	C	A	G	G	A	T	G	A	A	C	A	G	T	C	T	A	C	C	C	A	C	C	T	C	T	A
CC9 Dunni		.	.	.	.	.	T	.	.	G	.	.	.	.	.	G	.	.	.	.	.	C	.	.	.	.	.	.	.	.	.	.	.	.	.	.	T	.	.	.	.	.	.	.	.	.	.	.	.
CC9 Pahari		.	.	.	.	.	G	.	.	.	.	.	C	.	.	.	.	.	.	.	.	.	.	.	.	.	.	.	.	.	.	.	.	.	.	.	A	.	.	T	.	.	.	.	.	.	.	.	.
CC9 Spretus		.	.	.	.	.	T	.	.	.	.	.	.	.	.	.	.	.	.	.	.	.	.	.	.	.	.	.	.	.	.	.	.	.	.	.	.	.	.	.	.	.	T	.	.	.	.	.	.
CC9 Mus		G	C	C	C	A	T	G	C	A	G	G	A	G	C	A	T	C	A	G	T	A	G	A	C	C	T	A	A	C	A	A	T	T	T	T	C	T	C	C	C	T	T	C	A	T	T	T	A
CC9 Dunni		.	.	.	.	.	.	.	.	.	.	.	.	.	.	.	.	.	.	.	.	.	.	.	.	.	.	.	.	.	.	.	.	.	.	.	T	.	.	T	.	.	.	.	.	.	C	.	.
CC9 Pahari		.	.	T	.	.	.	.	.	.	.	.	.	.	.	.	.	.	.	.	.	.	.	.	.	T	.	G	.	.	.	.	.	.	.	.	.	.	.	.	.	.	.	.	.	.	.	.	.
CC9 Spretus		.	.	.	.	.	.	.	.	.	.	.	.	.	.	.	.	.	.	.	.	.	.	.	.	.	.	.	.	.	.	.	.	.	.	.	.	.	.	.	.	.	.	.	.	.	C	.	.
CC9 Mus		T	C	T	A	T	T	T	T	A	G	G	T	G	C	A	A	T	T	A	A	T	T	T	T	A	T	T	A	C	C	A	C	T	A	T	T	A	T	C	A	A	C	A	T	G	A	A	A
CC9 Dunni		.	.	.	.	.	C	C	.	.	.	.	C	.	.	T	.	.	C	.	.	C	.	.	.	.	.	.	.	.	T	.	.	C	.	.	C	.	.	.	.	.	T	.	.	A	.	.	.
CC9 Pahari		.	.	C	.	.	.	.	.	.	.	.	A	.	.	.	.	.	.	.	.	C	.	.	C	.	.	.	.	.	T	.	.	A	.	.	.	.	.	T	.	.	T	.	.	A	.	.	.
CC9 Spretus		.	.	.	.	.	.	.	.	.	.	.	.	.	.	T	.	.	.	.	.	.	.	.	.	.	.	.	.	.	.	.	.	C	.	.	.	.	.	.	.	.	T	.	.	A	.	.	.
CC9 Mus		A	C	A	C	A	G	T	A	T	C	A	A	A	C	T	C	C	A	C	T	A	T	T	T	G	T	C	T	G	A	T	C	C	G	T	A	C	T	T	A	T	T	A	C	A	G	C	C
CC9 Dunni		.	.	C	.	.	A	.	.	.	.	.	.	.	.	C	.	.	.	.	.	.	.	.	.	.	.	A	.	.	.	.	.	.	.	.	.	.	.	A	.	.	.	.	.	.	.	.	T
CC9 Pahari		T	.	T	.	.	A	.	.	.	.	.	.	.	.	A	.	.	.	T	.	.	.	.	.	.	.	A	.	.	.	.	.	A	.	.	.	.	.	.	.	.	.	.	.	.	.	.	T
CC9 Spretus		.	.	.	.	.	.	.	.	.	.	.	.	.	.	C	.	.	.	.	.	C	.	.	.	.	.	A	.	.	.	.	.	.	.	.	.	.	.	.	.	.	.	.	.	.	.	.	T
CC9 Mus		T	T	A	T	C	A	C	T	A	C	C	A	G	T	G	C	T	A	G	C	C	G	C	A	G	G	C	A	T	T	A	C	T	A	T	A	C	T	A	C	T	A	A	C	A	G	A	C
CC9 Dunni		C	.	.	.	.	C	.	.	G	.	.	.	.	.	A	T	.	.	.	.	T	.	.	.	.	.	.	.	.	.	.	.	.	.	.	.	.	.	.	T	.	.	.	.	.	.	.	.
CC9 Pahari		C	.	.	.	.	T	.	.	C	.	.	.	.	.	A	T	.	.	.	.	T	.	.	.	.	.	T	.	.	.	.	.	A	.	.	G	.	.	.	T	.	.	.	.	.	.	.	T
CC9 Spretus		C	.	.	.	.	.	.	.	.	.	.	.	.	.	A	.	.	.	.	.	.	.	.	.	.	.	.	.	.	.	.	.	.	.	.	.	.	.	G	T	.	.	.	.	.	.	.	.
CC9 Mus		A	C	A	A	C	T	T	T	C	T	T	T	G	A	T	C	C	C	G	C	T	G	G	A	G	G	A	G	G	G	G	A	C	C	C	A	A	T	T	C	T	C	T	A	C	C	A	G
CC9 Dunni		.	.	.	.	.	.	.	.	.	.	.	.	.	.	C	.	.	T	.	.	C	.	.	.	.	.	.	.	.	T	.	.	T	.	.	.	.	.	C	.	.	T	.	.	T	.	.	A
CC9 Pahari		.	.	.	.	.	.	.	.	.	.	.	.	.	.	C	.	.	T	.	.	A	.	.	.	.	.	.	.	.	A	.	.	.	.	.	.	.	.	.	.	.	T	.	.	T	.	.	A
CC9 Spretus		.	.	.	.	.	.	.	.	.	.	.	.	.	.	.	.	.	.	.	.	.	.	.	.	.	.	.	.	.	.	.	.	.	.	.	.	.	.	.	.	.	.	.	.	.	.	.	A
CC9 Mus		T	T	C	T	T	T	G	G	G	C	A	C	C	C	A	G	A	A	G	T	T	T	A	T	A	T	T	C	T	T	A	T	C	C	T	C	C	C	A	G	G	A	T	T	T	G	G	A
CC9 Dunni		.	.	.	.	.	.	.	.	C	.	.	T	.	.	.	.	.	.	.	.	C	.	.	.	.	.	.	.	.	.	.	.	T	.	.	.	.	.	.	.	.	.	.	.	C	.	.	.
CC9 Pahari		.	.	T	.	.	.	.	.	T	.	.	.	.	.	.	.	.	.	.	.	C	.	.	.	.	.	.	.	.	.	.	.	T	.	.	T	.	.	.	.	.	.	.	.	.	.	.	.
CC9 Spretus		.	.	T	.	.	C	.	.	C	.	.	.	.	.	.	.	.	.	.	.	.	.	.	.	.	.	.	.	.	.	.	.	T	.	.	T	.	.	.	.	.	.	.	.	C	.	.	.
CC9 Mus		G	T	A	G	T	T	A	C	T	T	A	C	T	A	C	T	C	C	G	G	A	A	A	A	A	A	A	G	A	A	C	C	T	T	T	C	G	G	C	T	A	T	A	T	A	G	G	A
CC9 Dunni		.	.	.	.	.	.	.	.	C	.	.	.	.	.	.	.	.	T	.	.	.	.	.	.	.	.	.	.	.	.	.	.	.	.	.	T	.	.	.	.	.	.	.	.	.	.	.	.
CC9 Pahari		.	.	T	.	.	C	.	.	.	.	.	T	.	.	.	.	.	T	.	.	.	.	.	.	.	.	.	.	.	.	.	.	C	.	.	T	.	.	A	.	.	.	.	.	.	.	.	.
CC9 Spretus		.	.	.	.	.	.	.	.	C	.	.	.	.	.	T	.	.	T	.	.	.	.	.	.	.	.	.	.	.	.	.	.	C	.	.	.	.	.	.	.	.	C	.	.	.	.	.	.
CC9 Mus		A	T	A	A	T	G	T	C	T	A	T	T	G	G	C	T	T	T	C	T	A	G	G	C	T	T	T	A	T	T	G	T	A	T	G	A	G	C	C	C	A	C	C	A	C	A	T	A
CC9 Dunni		.	.	.	.	.	A	.	.	C	.	.	.	.	.	.	.	.	C	.	.	.	.	.	.	.	.	.	.	.	.	.	.	.	.	.	.	.	.	.	.	.	.	.	.	.	.	.	.
CC9 Pahari		.	.	G	.	.	A	.	.	.	.	.	.	.	.	T	.	.	C	T	.	.	.	.	T	.	.	.	.	.	.	.	.	.	.	.	.	.	.	.	.	.	T	.	.	T	.	.	.
CC9 Spretus		.	.	.	.	.	.	.	.	C	.	.	.	.	.	.	.	.	C	.	.	.	.	.	.	.	.	.	.	.	.	.	.	.	.	.	.	.	.	.	.	.	T	.	.	.	.	.	.
CC9 Mus		T	T	A	G	A	T	G	T	A	G	A	C	A	C	A	C	G	A	G	C	T	T	A	C	T	T	T	A	C	A	T	C	A	G	C	C	A	C	T	A	T	A	A	T	T	A	T	C
CC9 Dunni		.	.	.	.	.	C	.	.	.	.	.	.	.	.	.	.	.	.	.	.	C	.	.	.	.	.	.	.	.	.	.	.	.	.	.	T	.	.	C	.	.	.	.	.	.	.	.	.
CC9 Pahari		.	.	.	.	.	.	.	.	C	.	.	T	.	.	.	.	.	.	.	.	C	.	.	T	.	.	.	.	.	.	.	.	.	.	.	T	.	.	C	.	.	.	.	.	.	.	.	T
CC9 Spretus		C	.	G	.	.	C	.	.	.	.	.	.	.	.	.	.	.	.	.	.	.	.	.	.	.	.	.	.	.	.	.	.	.	.	.	.	.	.	.	.	.	.	.	.	.	.	.	.
CC9 Mus		G	G	T	G	T	C	A	A	A	G	T	A	T	T	T	A	G	C	T	G	A	C	T	T	G	C	A	A	C	C	C	T	A	C	A	C	G	G	A	G	G	T	A	A	T	A	T	T
CC9 Dunni		.	.	C	.	.	A	.	.	.	.	.	.	.	.	C	.	.	.	.	.	.	.	.	.	.	.	.	.	.	T	.	.	.	.	.	.	.	.	.	.	.	A	.	.	C	.	.	C
CC9 Pahari		.	.	C	.	.	T	.	.	.	.	.	G	.	.	.	.	.	.	.	.	.	.	.	.	.	.	T	.	.	.	.	.	.	.	.	.	.	.	.	.	.	A	.	.	.	.	.	.
CC9 Spretus		.	.	.	.	.	T	.	.	.	.	.	.	.	.	.	.	.	.	.	.	.	.	.	.	.	.	.	.	.	.	.	.	G	.	.	.	.	.	.	.	.	C	.	.	.	.	.	.
CC9 Mus		G	C	T	A	T	A	C	T	A	T	G	A	G	C	C	T	T	A	G	G	C	T	T	T	A	T	T	T	T	C	T	T	A	T	T	T	A	C	A	G	T	T	G	G	T	G	G	T
CC9 Dunni		.	.	.	.	.	.	.	.	.	.	.	.	.	.	.	.	.	.	.	.	G	.	.	.	.	.	.	.	.	.	.	.	.	.	.	C	.	.	.	.	.	.	.	.	A	.	.	.
CC9 Pahari		.	.	.	.	.	.	T	.	.	.	.	.	.	.	.	.	.	.	.	.	.	.	.	C	.	.	.	.	.	.	.	.	.	.	.	C	.	.	G	.	.	.	.	.	G	.	.	A
CC9 Spretus		.	.	.	.	.	G	.	.	.	.	.	.	.	.	.	.	.	.	.	.	.	.	.	.	.	.	.	.	.	.	.	.	.	.	.	.	.	.	.	.	.	C	.	.	.	.	.	.
CC9 Mus		G	T	T	T	T	A	T	C	C	A	A	C	T	C	A	T	C	C	C	T	T	G	A	C	A	T	C	G	T	G	C	T	T	C	A	C	G	A	T	A	C	A	T	A	C	T	A	T
CC9 Dunni		.	.	C	.	.	.	.	.	A	.	.	.	.	.	.	.	.	.	.	.	.	.	.	.	.	.	T	.	.	A	.	.	.	.	.	.	.	.	C	.	.	.	.	.	.	.	.	C
CC9 Pahari		.	.	C	C	.	.	.	.	A	.	.	.	.	.	.	.	.	A	.	.	C	.	.	T	.	.	T	.	.	T	.	.	.	.	.	T	.	.	.	.	.	.	.	.	.	.	.	.
CC9 Spretus		.	.	C	C	.	.	.	.	T	.	.	T	.	.	T	.	.	.	.	.	.	.	.	.	.	.	T	.	.	.	.	.	C	.	.	.	.	.	C	.	.	.	.	.	.	.	.	.
CC9 Mus		T	T	C	C	A	C	T	A	T	G	T	T	C	T	A	T	C	A	A	T	G	G	G	A	G	C	A	G	T	G	T	T	T	G	C	T	A	T	C	A	T	A	G	C	A	G	G	A
CC9 Dunni		.	.	T	.	.	.	.	.	C	.	.	C	T	.	.	.	.	T	.	.	A	.	.	.	.	.	.	.	.	A	.	.	.	.	.	.	.	.	T	.	.	.	.	.	.	.	.	.
CC9 Pahari		.	.	.	.	.	T	.	.	.	.	.	.	T	.	.	.	.	C	.	.	A	.	.	.	.	.	.	.	.	A	.	.	.	.	.	.	.	.	T	.	.	.	.	.	T	.	.	G
CC9 Spretus		.	.	.	.	.	T	.	.	.	.	.	.	T	.	.	.	.	T	.	.	A	.	.	.	.	.	.	.	.	A	.	.	.	.	.	.	.	.	.	.	.	.	.	.	.	.	.	.
CC9 Mus		T	T	C	C	C	A	T	T	A	T	T	T	T	C	A	G	G	C	T	T	C	A	C	C	C	T	A	G	A	T	G	A	C	A	C	A	T	G	A	G	C	A	A	A	A	G	C	C
CC9 Dunni		.	.	.	.	.	.	.	.	.	.	.	.	.	.	.	.	.	A	.	A	T	.	.	.	.	.	.	.	.	.	.	.	.	.	.	.	.	.	.	.	.	.	.	.	.	.	.	.
CC9 Pahari		.	.	T	.	.	.	C	.	.	.	.	.	.	.	.	.	.	.	.	A	.	.	.	A	T	.	.	.	.	.	.	.	T	.	T	.	.	.	.	.	.	T	.	.	.	.	.	.
CC9 Spretus		.	.	.	.	.	.	C	.	.	.	.	.	.	.	.	.	.	.	.	A	.	.	.	.	.	.	.	.	.	.	.	.	T	.	.	.	.	.	.	.	.	.	.	.	.	.	.	.
CC9 Mus		A	T	A	T	T	C	G	T	A	G	G	A	G	T	A	A	A	C	A	T	A	A	C	A	T	T	C	T	T	C	C	C	T	C	A	A	C	A	T	T	T	C	C	T	G	G	G	C
CC9 Dunni		.	.	.	.	.	T	.	.	.	.	.	.	.	.	T	.	.	T	.	.	.	.	.	.	.	.	T	.	.	.	.	.	.	.	.	.	.	.	.	.	.	T	.	.	A	.	.	.
CC9 Pahari		.	.	.	.	.	T	.	.	.	.	.	.	.	.	C	.	.	T	.	.	.	.	.	.	.	.	.	.	.	.	.	.	.	.	.	.	.	.	C	.	.	.	.	.	.	.	.	T
CC9 Spretus		.	.	.	.	.	.	.	.	.	.	.	.	.	.	.	.	.	.	.	.	.	.	.	.	.	.	.	.	.	.	.	.	.	.	.	.	.	.	.	.	.	.	.	.	A	.	.	T
CC9 Mus		C	C	A	C	G	A	C	G	C	T	A	C	T	C	A	G	A	C	T	A	C	C	C	A	G	A	T	G	C	T	T	A	C	A	C	C	A	C	A	T	G	A	A	A	C	A	C	T
CC9 Dunni		.	.	.	.	.	.	.	.	.	.	.	.	.	.	.	.	.	T	.	.	.	.	.	.	.	.	.	.	.	C	.	.	.	.	.	.	.	.	.	.	.	.	.	.	.	.	.	C
CC9 Pahari		.	.	.	.	.	.	.	.	T	.	.	.	.	.	.	.	.	.	.	.	.	.	.	.	.	.	.	.	.	C	.	.	.	.	.	T	.	.	.	.	.	.	.	.	.	.	.	.
CC9 Spretus		.	.	.	.	.	.	.	.	.	.	.	.	.	.	.	.	.	.	.	.	.	.	.	.	.	.	C	.	.	.	.	.	.	.	.	.	.	.	.	.	.	.	.	.	.	.	.	.
CC9 Mus		G	G	A	T	C	A	T	T	T	A	T	T	T	C	A	C	T	A	A	C	A	G	C	T	G	T	T	C	T	C	A	T	C	A	T	G	A	T	C	T	T	T	A	T	A	A	T	T
CC9 Dunni		.	.	.	.	.	C	.	.	C	.	.	.	.	.	.	.	.	.	.	.	.	.	.	.	.	.	A	.	.	.	G	.	A	.	.	A	.	.	T	.	.	.	.	.	.	.	.	.
CC9 Pahari		.	.	.	.	.	.	.	.	.	.	.	.	.	.	.	T	.	.	.	.	.	.	.	.	.	.	.	.	.	.	G	.	A	.	.	A	.	.	T	.	.	C	.	.	.	.	.	C
CC9 Spretus		.	.	G	.	.	.	.	.	C	.	.	.	.	.	.	.	.	.	.	.	.	.	.	.	.	.	A	.	.	.	.	.	T	.	.	A	.	.	.	.	.	.	.	.	.	.	.	C
CC9 Mus		G	C	T	T	C	A	A	A	A	C	G	A	G	A	A	G	T	A	A	T	A	T	C	A	G	T	A	T	C	G	T	A	T	G	C	T	T	C	A	A	C	A	A	A	T	T	T	A
CC9 Dunni		.	.	.	.	.	.	.	.	.	.	.	.	.	.	.	.	.	.	G	C	.	.	.	.	.	.	.	.	.	A	.	.	.	.	.	C	.	.	.	.	.	.	.	.	C	.	.	.
CC9 Pahari		.	.	.	.	.	T	.	.	.	.	.	.	.	.	.	.	.	C	.	.	.	.	.	.	.	.	C	A	.	C	.	.	.	T	.	.	.	.	.	.	.	.	.	.	C	.	.	.
CC9 Spretus		.	.	.	.	.	.	.	.	.	.	.	.	.	.	.	.	.	.	.	.	.	.	.	.	.	.	.	.	.	A	.	.	.	.	.	C	.	.	.	.	.	.	.	.	.	.	.	.
CC9 Mus		G	G	C	T	G	C	C	C	T	C	C	A	C	C	A	T	A	T	C	A	C	A	C	A	T	T	C	G	A	G	G	A	A	C	C	A	A	C	C	T	A	T	G	T	A	A	A	A
CC9 Dunni		.	.	.	.	.	T	.	.	C	.	.	.	.	.	C	.	.	C	.	.	.	.	.	.	.	.	T	.	.	A	.	.	G	.	.	.	.	.	T	.	.	C	.	.	.	.	.	.
CC9 Pahari		.	.	T	.	.	T	.	.	A	.	.	.	.	.	T	.	.	.	.	.	T	.	.	T	.	.	T	.	.	A	.	.	.	.	.	.	.	.	.	.	T	.	.	.	T	.	.	.
CC9 Spretus		.	.	.	.	.	.	.	.	.	.	.	.	.	.	C	.	.	C	.	.	.	.	.	.	.	.	.	.	.	A	.	.	G	.	.	.	.	.	.	.	.	.	.	.	G	.	.	.
CC9 Mus		A	G	G	A	A	G	G	A	A	T	C	G	A	A	C	C	C	C	C	T	A	A	A	A	T	T	G	G	T	T	T	C	A	A	G	C	C	A	A	T	C	T	C	A	T	A	T	C
CC9 Dunni		.	.	.	.	.	.	.	.	.	.	.	.	.	.	.	.	.	.	.	.	.	.	.	.	.	.	.	.	.	.	.	.	.	.	.	.	.	.	.	C	.	C	.	.	.	.	.	.
CC9 Pahari		.	.	.	.	.	.	.	.	.	.	.	.	.	.	.	.	.	.	.	.	.	.	.	.	C	.	.	.	.	.	.	.	.	.	.	.	.	.	.	.	T	.	.	.	.	.	.	.
CC9 Spretus		.	.	.	.	.	.	.	.	.	.	.	.	.	.	.	.	.	.	.	.	T	.	.	.	.	.	.	.	.	.	.	.	.	.	.	.	.	.	.	C	.	.	.	.	.	.	.	.
CC9 Mus		C	T	C	A	A	T	A	A	G	A	T	A	T	T	A	G	T	A	A	A	A	T	C	A	A	T	T	A	C	A	T	A	A	C	T	T	T	G	T	C	A	A	A	G	T	T	A	A
CC9 Dunni		.	.	.	.	.	.	.	.	.	.	.	.	.	.	.	.	.	.	.	.	.	-	T	.	.	.	.	.	.	.	.	.	.	.	.	.	.	.	.	.	.	.	.	.	.	.	.	.
CC9 Pahari		.	.	.	.	.	.	.	.	.	.	.	.	.	.	.	.	.	.	.	.	.	-	T	.	.	.	.	.	.	.	.	.	.	.	.	.	.	.	.	.	.	.	.	.	.	.	.	.
CC9 Spretus		.	.	.	.	.	.	.	.	.	.	.	.	.	.	.	.	.	.	.	.	.	-	.	.	.	.	.	.	.	.	.	.	.	.	.	.	.	.	.	.	G	.	.	.	.	.	.	.
CC9 Mus		T	A	A	T	C	T	A	T	A	T	A	T	C	T	T	A	T	A	T	G	G	C	C	T	A	C	C	C	A	T	T	C	C	A	A	C	T	T	G	G	T	C	T	A	C	A	A	G
CC9 Dunni		A	.	.	.	.	.	.	.	.	.	.	.	.	.	.	.	C	.	.	.	.	.	T	.	.	.	.	.	.	.	.	.	.	.	.	.	.	A	.	.	C	T	.	.	.	.	.	.
CC9 Pahari		.	.	T	.	.	.	.	.	.	.	.	.	.	.	.	.	.	.	.	.	.	.	.	.	.	.	.	.	.	.	.	T	.	.	.	T	.	A	.	.	.	T	.	.	.	.	.	.
CC9 Spretus		A	G	.	.	.	.	.	.	.	.	.	.	.	.	.	.	C	.	.	.	.	.	.	.	.	.	.	.	.	.	.	.	.	.	.	.	.	A	.	.	.	T	.	.	.	.	.	.
CC9 Mus		C	T	A	T	T	A	T	A	G	A	A	G	A	G	C	T	A	A	T	A	A	A	T	T	T	C	C	A	T	G	A	T	C	A	C	A	C	A	C	T	A	A	T	A	A	T	T	G
CC9 Dunni		.	C	.	.	.	.	.	.	.	.	.	.	.	A	.	.	.	.	.	.	.	.	.	.	.	.	.	.	C	.	.	.	.	.	.	.	.	.	.	.	.	.	.	.	.	.	.	.
CC9 Pahari		.	A	.	.	.	.	.	.	.	.	.	.	.	A	T	.	.	.	.	.	.	.	.	.	.	T	.	.	.	.	.	C	.	.	T	.	.	.	T	.	.	.	.	.	.	.	.	.
CC9 Spretus		.	C	.	.	.	.	.	.	.	.	.	.	.	A	.	.	.	.	C	.	.	.	.	.	.	.	.	.	C	.	.	C	.	.	.	.	.	.	T	.	.	.	.	.	.	.	.	.
CC9 Mus		G	C	T	C	C	T	T	A	G	T	C	C	T	C	T	A	T	A	T	C	A	T	C	T	C	G	C	T	A	A	T	A	T	T	A	A	C	A	A	C	A	A	A	A	C	T	A	A
CC9 Dunni		.	.	.	.	A	C	.	.	.	.	T	.	.	T	.	.	C	.	.	.	.	.	T	.	.	A	.	.	.	.	.	.	.	.	.	.	.	.	.	.	C	.	.	.	.	.	.	.
CC9 Pahari		.	.	.	.	T	.	.	.	.	.	A	.	.	.	.	.	.	.	.	T	.	.	T	.	.	A	.	.	T	.	.	.	.	.	.	.	.	.	.	.	.	.	.	.	.	.	T	.
CC9 Spretus		.	.	.	.	.	.	.	.	.	.	.	.	.	.	.	.	C	.	.	T	.	.	T	.	.	A	.	.	.	.	.	.	.	.	.	.	.	.	.	.	.	.	.	.	.	.	.	.
CC9 Mus		C	A	A	T	A	G	A	T	G	C	A	C	A	A	G	A	A	G	T	T	G	A	A	A	C	C	A	T	T	T	G	A	A	C	T	A	T	T	C	T	A	C	C	A	G	C	T	G
CC9 Dunni		.	.	.	.	.	.	.	C	.	.	T	.	.	.	.	.	G	.	.	.	.	.	G	.	.	.	.	.	.	.	.	.	.	.	A	.	.	.	T	.	.	.	.	.	.	.	.	.
CC9 Pahari		.	T	.	.	.	.	.	.	.	.	T	.	.	.	.	.	.	.	.	.	.	.	G	.	.	T	.	.	.	.	.	.	.	.	.	.	.	C	.	.	.	.	.	.	.	.	.	.
CC9 Spretus		.	.	.	.	.	.	.	.	.	.	.	.	.	.	.	.	.	.	.	.	.	.	.	.	.	.	.	.	.	.	.	.	.	.	C	.	.	.	.	.	G	.	.	.	.	.	C	.
CC9 Mus		T	A	A	T	T	G	C	T	C	T	C	C	C	C	T	C	T	C	T	A	C	G	C	A	T	T	C	T	A	T	A	T	A	T	A	A	T	A	G	A	C	G	A	A	A	T	C	A
CC9 Dunni		.	.	.	.	.	.	.	C	.	.	G	.	.	.	.	.	C	.	.	T	.	.	.	.	.	.	.	.	T	.	.	C	.	.	G	.	.	.	.	.	T	.	.	.	.	.	T	.
CC9 Pahari		.	.	.	.	.	.	.	C	T	.	A	.	.	G	.	.	C	.	.	.	.	.	.	.	.	C	.	.	.	.	.	.	.	.	.	.	.	G	.	.	T	.	.	.	.	.	T	.
CC9 Spretus		.	.	.	.	.	.	.	.	.	.	.	.	.	T	.	.	.	.	.	.	.	.	.	.	.	.	T	.	.	.	.	.	.	.	G	.	.	.	.	.	.	.	.	.	.	.	T	.
CC9 Mus		T	A	A	C	C	G	T	T	A	A	A	A	C	C	A	T	A	G	G	G	C	A	C	C	A	A	T	G	A	T	A	C	T	G	A	A	G	C	T	A	C	G	A	A	T	A	T	A
CC9 Dunni		.	.	.	.	.	.	.	A	.	.	.	.	.	.	.	.	.	.	.	A	.	.	T	.	.	.	.	.	G	.	.	.	.	.	.	.	.	T	.	.	T	.	.	G	.	.	.	.
CC9 Pahari		.	.	.	.	A	.	.	.	.	.	.	.	.	T	.	.	.	.	.	T	.	.	T	.	.	.	.	.	.	.	.	.	.	.	.	.	.	.	.	.	T	.	.	.	.	.	.	.
CC9 Spretus		.	.	.	.	.	.	.	G	.	.	G	.	.	.	.	.	.	.	.	A	.	.	T	.	.	G	.	.	.	.	.	.	.	.	.	.	.	.	.	.	.	.	.	G	.	.	.	.
CC9 Mus		A	C	C	T	A	T	G	C	T	T	T	G	A	T	T	C	A	T	A	T	A	T	A	A	T	C	C	C	A	A	C	A	A	A	C	G	A	C	C	T	A	A	A	A	C	C	T	G
CC9 Dunni		.	.	T	.	.	.	.	.	.	.	C	.	.	.	.	.	.	.	.	.	.	.	.	.	.	.	.	.	.	.	.	.	.	.	T	.	.	.	T	.	.	.	.	.	.	.	.	.
CC9 Pahari		.	.	.	.	.	.	.	.	.	.	.	.	.	C	.	.	T	.	.	.	.	.	.	.	.	T	.	.	.	.	.	.	.	.	.	.	.	.	T	.	.	.	.	.	.	.	A	.
CC9 Spretus		.	.	.	.	.	.	.	.	.	.	.	.	.	C	.	.	.	.	.	C	.	.	.	.	.	T	.	.	.	.	.	.	.	.	T	.	.	.	T	.	G	.	.	.	.	.	.	.
CC9 Mus		T	G	C	T	A	G	A	A	G	T	T	G	A	T	A	A	C	C	G	A	G	T	C	G	T	T	C	T	G	C	C	A	A	T	A	G	A	A	C	T	T	C	C	A	A	T	C	C
CC9 Dunni		.	T	T	.	.	.	.	.	.	.	.	.	.	C	.	.	T	.	.	.	.	.	.	.	.	C	.	.	A	.	.	.	.	.	G	.	.	.	.	.	C	.	.	.	.	.	.	.
CC9 Pahari		.	T	.	.	.	.	.	.	.	.	C	.	.	C	.	.	T	.	.	.	.	.	T	.	.	C	.	.	A	.	.	.	.	.	.	.	.	.	.	.	.	.	.	.	.	.	T	.
CC9 Spretus		.	A	.	.	.	.	.	.	.	.	.	.	.	C	.	.	.	.	.	.	.	.	.	.	.	C	.	.	A	.	.	.	.	.	.	.	.	.	.	.	.	.	.	.	.	.	.	.
CC9 Mus		C	A	T	C	T	G	A	A	G	A	C	G	T	C	C	T	C	C	A	C	T	C	A	T	G	A	G	C	A	G	T	C	C	C	C	T	C	C	C	T	A	G	G	A	C	T	T	A
CC9 Dunni		.	.	.	.	.	.	.	.	.	.	T	.	.	A	.	.	T	.	.	.	.	.	.	.	.	.	.	.	C	.	.	.	.	.	T	.	.	A	.	.	.	.	.	.	T	.	A	.
CC9 Pahari		.	.	.	.	.	.	.	.	.	.	.	.	.	.	.	.	T	.	.	.	.	.	.	.	.	.	.	.	T	.	.	T	.	.	.	.	.	T	T	.	.	.	.	.	T	.	A	.
CC9 Spretus		.	.	.	.	C	.	.	.	.	.	T	.	.	.	.	.	.	.	.	T	.	.	.	.	.	.	.	.	T	.	.	G	.	.	.	.	.	A	.	.	.	.	.	.	.	.	A	.
CC9 Mus		T	C	C	C	A	G	G	C	C	G	A	C	T	A	A	A	T	C	A	A	G	C	A	A	C	A	G	T	A	A	C	A	T	C	A	A	A	C	C	G	A	C	C	A	G	G	G	T
CC9 Dunni		.	T	.	.	.	.	.	T	.	.	.	T	.	.	.	.	C	.	.	.	.	.	.	.	.	.	.	.	.	.	.	.	.	.	.	.	.	.	.	.	.	.	.	.	.	.	T	.
CC9 Pahari		.	T	.	.	.	.	.	A	.	.	.	T	.	.	.	.	.	.	.	.	.	.	.	.	.	.	.	.	.	.	.	.	.	.	.	.	.	.	.	.	.	.	.	.	.	.	A	.
CC9 Spretus		.	.	.	.	.	.	.	.	.	.	.	.	.	G	.	.	.	.	.	.	.	.	.	.	.	.	.	.	.	.	.	.	.	.	.	.	.	.	.	.	.	.	.	.	.	.	A	.
CC9 Mus		A	A	T	G	C	T	C	T	G	A	A	A	T	T	T	G	T	G	G	A	T	C	T	A	A	C	C	A	T	A	G	C	T	T	T	A	T	G	C	C	C	A	T	T	G	T	C	C
CC9 Dunni		.	.	.	.	.	.	.	C	.	.	.	.	.	.	.	.	C	.	.	C	.	.	C	.	.	T	.	.	.	.	.	T	.	.	C	.	.	.	.	.	T	.	.	C	.	.	.	.
CC9 Pahari		.	.	.	.	.	.	.	.	.	.	.	.	.	.	.	.	C	.	.	.	.	.	A	.	.	.	.	.	C	.	.	T	.	.	.	.	.	.	.	.	T	.	.	.	.	.	.	.
CC9 Spretus		.	.	.	.	.	.	.	.	.	.	.	.	.	.	.	.	C	.	.	.	.	.	.	.	.	.	.	.	.	.	.	.	.	.	.	.	.	A	.	.	.	.	.	.	.	.	.	.
CC9 Mus		C	A	C	T	A	A	A	A	T	A	T	T	T	C	G	A	A	A	A	C	T	G	A	T	C	T	G	C	T	T	C	A	A	T	A	A	T	T	T	A	A	T	T	T	C	A	C	T
CC9 Dunni		.	.	.	.	.	.	.	.	.	.	.	.	.	.	.	.	.	.	.	.	.	.	.	.	.	A	.	.	.	.	.	.	.	.	.	.	.	.	.	.	.	A	.	.	.	.	.	.
CC9 Pahari		.	.	.	.	.	.	.	.	.	.	.	.	.	T	.	.	G	.	.	T	.	.	.	.	.	A	.	.	.	.	.	.	.	.	.	.	.	.	.	.	.	.	.	.	.	.	.	.
CC9 Spretus		.	.	.	.	.	.	.	.	.	.	.	.	.	T	.	.	.	.	.	.	.	.	.	.	.	.	.	.	.	.	.	.	.	.	.	.	.	.	.	.	.	A	C	.	.	.	.	.
CC9 Mus		G	C	G	T	T	A	A	C	C	T	T	T	T	A	A	G	T	T	A	A	A	G	T	T	A	G	A	G	A	C	C	T	T	A	A	A	A	T	C	T	C	C	A	T	A	G	T	G
CC9 Dunni		.	.	.	.	.	.	.	.	.	.	.	.	.	.	.	.	.	.	.	.	.	.	.	.	.	.	.	.	.	.	.	.	.	-	.	.	.	.	.	.	.	.	.	.	.	.	.	.
CC9 Pahari		.	.	.	.	.	.	.	.	.	.	.	.	.	.	.	.	.	.	.	.	.	.	.	.	.	.	.	.	.	.	.	.	.	-	.	.	.	.	.	.	.	.	.	.	.	.	.	.
CC9 Spretus		.	.	.	.	.	.	.	.	.	.	.	.	.	.	.	.	.	.	.	.	.	.	A	.	.	.	.	.	.	.	.	.	.	T	.	.	.	.	.	.	.	.	.	.	.	.	.	.
CC9 Mus		T	A	G	A	T	A	C	A	T	C	A	A	C	A	T	G	A	T	T	T	A	T	C	A	C	A	A	T	T	A	T	C	T	C	A	T	C	A	A	T	A	A	T	T	A	C	C	C
CC9 Dunni		.	.	.	.	.	.	.	.	.	.	C	.	.	.	.	.	.	.	.	.	.	.	T	.	.	.	.	.	C	.	.	.	.	.	.	.	.	.	.	.	.	.	.	.	.	.	T	T
CC9 Pahari		.	.	.	.	C	.	.	.	.	.	C	.	.	.	.	.	.	.	.	.	.	.	T	.	.	G	.	.	C	.	.	.	.	.	.	.	.	.	.	.	.	.	.	.	.	.	T	T
CC9 Spretus		.	.	.	.	.	.	.	.	.	.	.	.	.	.	.	.	.	.	.	.	.	.	.	.	.	.	.	.	.	.	.	T	.	.	.	.	.	.	.	.	.	.	.	.	.	.	.	.
CC9 Mus		T	T	C	A	A	C	T	A	A	A	A	G	T	C	T	C	A	T	C	A	C	A	A	A	C	A	T	T	C	C	C	A	C	T	G	G	C	A	C	C	T	T	C	A	C	C	A	A
CC9 Dunni		.	.	.	.	.	.	.	.	.	.	.	A	.	.	.	.	C	.	.	.	.	.	.	.	.	C	.	.	.	A	.	.	.	.	.	C	.	.	.	.	C	.	.	.	.	.	.	.
CC9 Pahari		.	.	.	.	.	.	.	.	.	.	.	A	.	.	.	.	T	.	.	.	.	.	.	.	A	C	.	.	T	.	.	.	.	.	A	C	.	C	.	.	A	.	.	.	.	.	.	.
CC9 Spretus		.	.	.	.	.	.	.	.	.	.	.	.	.	.	.	.	.	.	.	.	.	.	.	.	.	.	.	.	.	.	.	.	.	.	.	.	.	.	.	.	.	.	.	.	.	.	.	.
CC9 Mus		C	C	A	T	A	A	A	A	G	T	A	A	A	A	A	C	C	C	C	T	T	G	A	G	A	A	T	T	A	A	A	A	T	G	A	A	C	G	A	A	A	A	T	C	T	A	T	T
CC9 Dunni		.	.	C	.	.	.	.	.	A	C	.	.	.	.	.	.	.	.	.	.	.	.	.	.	.	.	.	C	.	.	.	.	.	.	.	.	.	.	.	.	.	.	.	.	.	.	.	.
CC9 Pahari		T	T	T	.	.	.	.	.	.	.	.	.	.	.	.	.	.	.	.	.	.	.	.	.	.	.	.	C	.	.	.	.	.	.	.	.	.	.	.	.	.	.	.	T	.	.	.	.
CC9 Spretus		.	.	.	.	.	.	.	.	.	.	.	.	.	.	.	.	.	.	.	.	.	.	.	.	.	.	.	C	.	.	.	.	.	.	.	.	.	.	.	.	.	.	.	.	.	.	.	.
CC9 Mus		T	A	C	C	C	C	A	A	C	A	A	T	A	A	T	A	G	G	A	T	T	C	C	C	A	A	T	C	G	T	T	G	T	A	G	C	C	A	T	C	A	T	T	A	T	A	T	T
CC9 Dunni		.	.	.	.	.	.	.	.	.	.	.	.	.	.	.	.	.	.	T	C	.	A	.	.	T	.	.	.	.	.	A	.	.	.	.	.	T	.	.	.	.	.	.	.	.	.	.	.
CC9 Pahari		.	.	.	.	.	.	.	.	.	.	G	.	.	.	.	.	.	.	.	C	.	G	.	.	.	.	.	T	.	.	.	.	.	C	A	.	A	.	.	T	.	.	.	.	.	.	.	.
CC9 Spretus		.	.	.	.	.	.	.	.	.	.	.	.	.	.	.	.	.	.	.	.	.	T	.	.	.	.	.	.	.	.	C	.	.	.	.	.	.	.	.	.	.	.	.	.	.	.	.	.
CC9 Mus		A	T	T	C	C	C	A	T	C	C	T	C	A	A	A	A	C	G	C	C	T	A	A	T	C	A	A	C	A	A	C	C	G	T	C	T	C	C	A	T	T	C	T	T	T	C	C	A
CC9 Dunni		.	.	.	T	.	.	T	.	.	.	.	.	.	.	.	.	.	.	.	T	.	.	.	.	.	.	.	.	.	.	.	.	.	A	.	.	T	.	.	C	.	.	.	.	.	.	.	.
CC9 Pahari		.	.	.	T	.	.	.	.	.	A	.	.	.	G	.	.	.	.	.	T	.	.	.	.	T	.	.	T	.	.	.	.	.	C	.	.	T	.	.	C	.	.	C	.	.	.	.	.
CC9 Spretus		.	.	.	T	.	.	.	.	.	.	.	.	.	.	.	.	.	.	.	.	.	.	.	.	T	.	.	.	.	.	.	.	.	A	.	.	.	.	.	.	.	.	.	.	.	.	.	.
CC9 Mus		T	A	A	A	C	T	T	A	T	T	A	T	C	A	A	A	C	A	A	A	T	A	A	T	G	C	T	A	A	T	C	C	A	C	A	C	A	C	C	A	A	A	A	G	G	A	C	G
CC9 Dunni		.	.	.	.	.	.	C	.	.	.	.	.	T	.	.	.	.	.	.	.	.	.	.	.	A	T	.	.	.	.	T	.	.	.	.	.	C	.	.	.	.	.	.	.	.	.	.	.
CC9 Pahari		.	.	.	.	.	.	.	.	.	.	.	.	T	.	.	.	.	.	.	.	.	.	.	.	A	T	.	.	.	.	T	.	.	T	.	.	.	.	.	T	.	.	.	.	.	.	.	.
CC9 Spretus		.	.	.	.	.	.	.	.	.	.	.	.	T	.	.	.	.	.	.	.	.	.	.	.	A	.	.	.	.	.	T	.	.	.	.	.	.	.	.	.	.	.	.	.	.	.	.	.
CC9 Mus		A	A	T	A	A	T	T	G	T	T	T	C	C	C	T	A	A	T	C	A	T	A	T	T	T	A	T	T	G	G	A	T	C	A	A	C	A	A	A	T	C	T	C	C	T	A	G	G
CC9 Dunni		.	.	.	.	.	.	.	.	.	G	.	.	.	.	.	.	.	.	T	.	.	.	.	.	.	.	.	.	.	.	T	.	.	C	.	.	.	.	.	.	.	.	.	.	.	.	.	.
CC9 Pahari		.	.	.	.	.	.	.	.	.	G	.	.	.	.	.	.	.	.	T	.	.	.	.	.	.	.	.	.	.	.	.	.	.	C	.	.	.	.	.	C	.	.	.	.	.	.	.	.
CC9 Spretus		.	.	.	G	.	.	C	.	.	A	.	.	.	.	.	.	.	.	T	.	.	.	.	.	.	.	.	.	.	.	.	.	.	.	.	.	.	.	.	.	.	.	.	.	.	.	.	.
CC9 Mus		T	A	C	A	T	T	T	A	C	A	C	C	T	A	C	T	A	C	C	C	A	A	C	T	A	T	C	C	A	T	A	A	A	T	C	T	A	A	G	T	A	T	A	G	C	C	A	T
CC9 Dunni		.	.	.	.	.	.	.	.	.	C	.	.	C	.	.	.	.	.	A	.	.	.	.	.	.	.	.	.	.	.	.	.	.	C	T	.	.	.	.	.	.	.	.	.	.	T	.	.
CC9 Pahari		.	.	.	.	.	.	.	.	.	T	.	.	.	.	.	A	.	.	T	.	.	.	T	.	.	.	.	.	.	.	.	.	.	.	T	.	.	.	.	.	.	.	.	.	.	A	.	.
CC9 Spretus		.	.	.	.	.	.	.	.	.	.	.	.	.	.	.	.	.	.	.	.	.	.	.	.	.	.	.	.	.	.	.	.	.	C	.	.	.	.	.	.	.	.	G	.	.	.	.	.
CC9 Mus		T	G	G	A	G	C	C	G	T	A	A	T	T	A	C	A	G	G	C	T	T	C	C	G	A	C	A	C	A	A	A	C	T	A	A	A	A	A	G	C	T	C	A	C	T	T	G	C
CC9 Dunni		.	.	.	.	.	.	T	.	.	T	.	.	.	.	.	.	.	.	T	.	.	T	.	.	G	.	.	.	.	.	.	.	.	.	.	.	.	.	.	T	.	.	C	.	.	.	.	.
CC9 Pahari		C	.	.	.	.	.	A	.	.	T	.	.	.	T	T	.	.	.	.	.	.	.	.	.	.	.	.	.	.	.	.	.	.	.	.	.	.	.	.	.	.	.	.	.	.	.	.	.
CC9 Spretus		.	.	.	G	.	.	.	.	.	.	.	.	.	.	.	.	.	.	A	.	.	T	.	.	.	.	.	T	.	.	.	.	.	.	.	.	.	.	.	.	.	.	C	.	.	.	.	.
CC9 Mus		A	C	A	A	G	G	A	A	C	T	C	C	A	A	T	T	T	C	A	C	T	A	A	T	T	C	C	A	A	T	A	C	T	T	A	T	T	A	T	T	A	T	T	G	A	A	A	C
CC9 Dunni		.	.	.	.	.	.	.	.	.	.	.	.	.	.	.	C	.	.	.	T	.	.	.	.	C	.	.	.	.	.	.	.	.	.	.	.	C	.	.	.	.	.	C	.	.	.	.	.
CC9 Pahari		.	.	.	.	.	.	.	.	.	.	.	.	C	.	.	C	.	.	.	T	.	.	.	.	.	.	.	.	.	.	.	.	.	A	.	.	.	.	.	.	.	.	C	.	.	.	.	.
CC9 Spretus		.	.	.	.	.	.	.	.	.	C	.	.	.	.	.	.	.	.	.	.	.	.	.	.	C	.	.	.	.	.	.	.	.	.	.	.	.	.	.	.	.	.	C	.	.	.	.	.
CC9 Mus		T	A	T	T	C	A	A	C	C	A	A	T	G	G	C	A	T	T	A	G	C	A	G	T	C	C	G	G	C	T	T	A	C	A	G	C	T	A	A	C	A	T	T	A	C	T	G	C
CC9 Dunni		C	.	.	.	.	.	.	.	.	C	.	.	A	.	.	T	.	.	.	.	.	.	.	.	.	.	.	A	.	.	A	.	.	.	.	.	C	.	.	.	.	.	.	.	.	.	.	.
CC9 Pahari		.	.	.	.	.	.	.	.	.	T	.	.	A	.	.	.	.	.	.	.	.	.	.	.	T	.	.	T	T	.	A	.	.	.	.	.	.	.	.	.	.	.	.	.	.	.	.	.
CC9 Spretus		.	.	.	.	.	.	.	.	.	C	.	.	.	.	.	.	.	.	.	.	.	.	.	.	.	.	.	A	.	.	A	.	.	.	.	.	.	.	.	.	.	.	C	.	.	C	.	.
CC9 Mus		A	A	T	A	C	A	C	C	T	A	A	T	C	G	G	A	G	G	A	G	C	T	A	C	T	C	T	A	G	T	A	T	T	A	A	T	A	A	A	T	A	T	T	A	G	C	C	C
CC9 Dunni		.	.	.	.	.	.	.	.	.	.	.	.	T	.	.	.	.	.	G	.	.	.	.	.	C	.	.	.	.	.	.	C	.	.	.	.	.	.	G	C	.	.	.	.	.	.	.	.
CC9 Pahari		.	.	.	.	.	.	.	T	.	.	.	.	T	.	.	.	.	.	T	.	.	.	.	.	C	T	.	.	.	.	.	C	.	.	.	.	.	.	.	.	.	.	.	.	.	T	.	.
CC9 Spretus		.	.	.	.	.	.	.	.	.	.	.	.	.	.	.	.	.	.	G	.	.	.	.	.	.	.	.	.	.	.	.	C	.	.	.	.	.	.	.	C	.	.	.	.	.	.	.	.
CC9 Mus		C	A	T	T	A	C	A	T	T	T	A	T	T	A	T	T	T	T	A	C	T	T	C	T	A	C	T	C	A	C	A	A	T	T	C	T	A	G	A	A	T	T	T	G	C	A	G	T
CC9 Dunni		.	.	.	.	.	.	.	.	.	.	.	.	.	.	.	.	C	.	G	.	.	A	.	.	T	.	.	A	.	.	.	G	.	C	T	.	.	.	.	.	.	.	.	.	.	.	.	.
CC9 Pahari		.	.	.	.	.	.	.	.	.	.	.	.	C	.	.	.	.	.	.	.	.	A	T	.	.	.	.	T	.	.	T	.	.	.	.	.	.	.	.	.	.	.	.	.	.	.	.	.
CC9 Spretus		.	.	.	.	.	.	.	.	.	.	.	.	.	.	.	.	.	.	.	.	.	.	.	.	T	.	.	T	.	.	.	G	.	C	.	.	.	.	.	.	.	.	.	.	.	.	.	.
CC9 Mus		A	G	C	C	T	A	C	G	T	A	T	T	C	A	C	C	C	T	C	C	T	A	G	T	A	A	G	C	C	T	A	T	A	T	C	T	A	C	A	T	G	A	T	A	A	T	A	C
CC9 Dunni		.	.	.	.	.	.	.	.	.	.	.	.	T	.	.	T	.	.	.	.	.	.	.	.	.	.	.	.	.	.	.	.	.	.	T	.	.	.	.	C	.	.	C	.	.	.	.	.
CC9 Pahari		.	.	.	.	.	.	T	.	.	.	.	.	.	.	.	A	.	.	A	T	.	.	.	.	.	.	.	.	.	.	.	.	.	.	T	.	.	.	.	.	.	.	.	.	.	.	.	.
CC9 Spretus		.	.	.	.	.	.	.	.	.	.	.	.	T	.	.	.	.	.	.	T	.	.	.	.	.	.	.	.	.	.	.	.	.	C	T	.	.	.	.	.	.	.	C	.	.	.	.	.
CC9 Mus		C	A	A	A	C	T	C	A	T	G	C	A	T	A	T	C	A	C	A	T	A	G	T	T	A	A	T	C	C	A	A	G	T	C	C	A	T	G	A	C	C	A	T	T	A	A	C	T
CC9 Dunni		.	.	.	.	.	.	.	.	.	.	.	T	.	.	.	.	.	T	.	.	.	.	.	.	.	.	.	.	.	.	.	.	.	.	.	.	.	.	.	.	.	.	C	.	.	.	.	A
CC9 Pahari		.	.	.	.	.	A	.	.	.	.	.	T	.	.	.	.	.	.	.	.	.	.	.	.	.	.	.	.	.	T	.	.	C	.	.	.	.	.	.	.	.	.	C	.	T	.	.	A
CC9 Spretus		.	.	.	.	.	.	.	.	.	.	.	.	.	.	.	.	.	.	.	.	.	.	.	.	.	.	C	.	.	.	.	.	.	.	.	.	.	.	.	.	.	.	.	.	.	.	.	C
CC9 Mus		G	C	C	C	T	C	C	T	T	C	T	A	A	C	A	T	C	A	G	G	T	C	T	A	G	T	A	A	T	A	T	G	A	T	T	T	C	A	C	T	A	T	A	A	T	T	C	A
CC9 Dunni		.	.	.	.	.	.	.	.	A	.	.	.	.	.	G	.	.	.	.	.	C	T	.	.	.	.	.	.	.	.	.	.	.	.	.	C	.	.	.	.	.	C	.	.	.	.	.	.
CC9 Pahari		.	.	T	.	.	T	.	.	A	T	.	.	.	.	G	.	.	.	.	.	C	.	.	T	.	.	T	.	.	.	.	.	.	.	.	.	.	.	T	.	.	.	.	.	C	.	.	.
CC9 Spretus		.	.	.	.	.	.	.	.	.	.	.	.	.	.	.	.	.	.	.	.	.	.	.	G	.	.	.	.	.	.	.	.	.	.	.	.	.	.	.	.	.	.	.	G	.	.	.	.
CC9 Mus		A	C	C	C	T	T	G	G	C	C	T	A	C	T	C	A	C	C	A	A	T	A	T	C	C	T	C	A	C	A	A	T	A	T	A	T	C	A	A	T	G	A	T	G	A	C	G	A
CC9 Dunni		T	.	T	A	.	.	.	.	.	.	.	.	.	.	T	.	.	T	.	.	.	G	.	.	.	.	.	.	.	.	.	.	.	.	.	.	.	.	.	.	.	.	.	.	.	.	.	.
CC9 Pahari		T	.	.	T	.	A	.	.	.	T	.	.	.	.	A	.	.	A	.	.	.	.	.	T	.	.	T	.	.	T	.	.	.	.	.	.	.	.	.	.	.	G	.	.	.	.	.	.
CC9 Spretus		.	.	.	.	.	.	.	.	.	.	.	.	.	.	.	.	.	.	.	.	.	.	.	.	.	.	.	.	.	.	.	.	.	.	.	.	.	.	.	.	.	.	.	.	.	.	.	.
CC9 Mus		G	A	A	G	G	A	A	C	C	T	A	C	C	A	A	G	G	C	C	A	C	C	A	C	A	C	T	C	C	T	A	T	T	G	T	A	C	A	A	A	A	A	G	G	A	C	T	A
CC9 Dunni		.	.	.	.	.	.	.	.	.	.	.	T	.	.	.	.	.	.	.	.	T	.	.	T	.	.	C	.	.	.	.	.	.	.	.	.	.	.	.	.	.	.	.	.	.	.	.	T
CC9 Pahari		.	.	.	.	.	.	.	.	T	.	.	T	.	.	.	.	.	.	.	.	T	.	.	T	.	.	C	.	.	.	.	.	.	.	.	.	.	.	.	.	.	.	.	.	T	.	.	T
CC9 Spretus		.	.	.	.	.	.	.	.	.	.	.	.	.	.	.	.	.	.	.	.	T	.	.	.	.	.	.	.	.	.	.	.	C	.	.	.	.	.	.	.	.	.	.	.	.	.	.	T
CC9 Mus		A	T	T	C	T	A	T	T	C	A	T	C	G	T	C	T	C	G	G	A	A	G	T	A	T	T	T	T	T	C	T	T	T	G	C	A	G	G	A	T	T	C	T	T	C	T	G	A
CC9 Dunni		.	.	.	.	.	.	.	.	T	.	.	.	.	.	.	.	.	C	.	.	.	.	.	.	.	.	.	.	.	.	.	.	C	.	.	.	.	.	.	.	.	.	.	.	.	.	.	.
CC9 Pahari		.	.	.	T	.	.	.	.	T	.	.	T	.	.	.	.	.	C	.	.	.	.	.	.	.	.	.	.	.	.	.	.	.	.	.	T	.	.	.	.	.	T	.	.	.	.	.	.
CC9 Spretus		.	.	C	.	.	G	.	.	T	.	.	T	.	.	.	.	.	A	.	.	.	.	.	.	.	.	C	.	.	T	.	.	.	.	.	.	.	.	.	.	.	T	.	.	.	.	.	.
CC9 Mus		T	C	T	A	G	C	C	T	C	G	T	A	C	C	A	A	C	A	C	A	T	G	A	T	C	T	A	G	G	A	G	G	C	T	G	C	T	G	A	C	C	T	C	C	A	A	C	A
CC9 Dunni		.	.	.	.	.	.	.	.	T	.	.	.	.	.	.	.	.	.	.	.	.	.	.	C	.	.	.	.	.	.	.	.	.	.	.	.	.	.	G	.	.	C	.	.	.	.	.	.
CC9 Pahari		.	.	C	.	.	.	.	.	G	.	.	C	.	.	C	.	.	.	.	.	.	.	.	C	.	.	T	.	.	.	.	.	T	.	.	.	.	.	G	.	.	C	.	.	.	.	.	.
CC9 Spretus		.	.	.	.	.	.	.	.	.	.	.	.	.	.	.	.	.	.	.	.	.	.	.	.	.	.	T	.	.	.	.	.	T	.	.	.	.	.	.	.	.	.	.	.	.	.	.	.
CC9 Mus		C	T	T	A	A	C	C	C	T	C	T	A	G	A	A	G	T	C	C	C	A	C	T	A	C	T	T	A	A	T	A	C	T	T	C	A	G	T	A	C	T	T	C	T	A	G	C	A
CC9 Dunni		.	.	.	.	.	.	.	.	A	.	.	.	.	.	.	.	.	A	.	.	.	T	.	.	.	.	.	.	.	.	.	.	A	.	.	.	.	.	.	.	.	C	.	.	.	.	.	.
CC9 Pahari		.	.	.	.	.	T	.	.	A	.	.	.	.	.	.	.	.	T	.	.	.	T	.	.	.	.	.	.	.	C	.	.	A	.	.	.	.	.	T	.	.	.	.	.	.	.	.	.
CC9 Spretus		.	.	.	.	.	.	.	.	C	.	.	.	.	.	G	.	.	T	.	.	.	.	.	.	.	.	C	.	.	.	.	.	A	.	.	.	.	.	.	.	.	.	.	.	.	.	.	.
CC9 Mus		A	T	T	A	C	A	T	G	A	G	C	T	C	A	T	C	A	T	A	G	C	C	T	T	A	T	A	G	A	A	G	G	T	A	A	A	C	G	A	A	A	C	C	A	C	A	T	A
CC9 Dunni		.	.	.	.	.	.	.	.	.	.	.	C	.	.	.	.	.	.	.	.	.	.	.	A	.	.	.	.	.	.	.	.	C	.	.	.	.	.	.	.	.	.	.	.	.	.	.	.
CC9 Pahari		.	.	.	.	.	.	.	.	.	.	.	C	.	.	.	.	.	.	.	.	T	.	.	A	.	.	.	.	.	.	.	.	A	.	.	.	.	.	.	.	.	.	.	.	T	.	.	.
CC9 Spretus		.	.	C	.	.	.	.	.	.	.	.	.	.	.	C	.	.	.	.	.	T	.	.	A	.	.	.	.	.	.	.	.	.	.	.	G	.	.	.	.	.	.	.	.	T	.	.	.
CC9 Mus		C	T	A	A	T	T	A	C	C	A	T	T	A	T	A	C	T	A	G	G	A	C	T	T	T	A	C	T	T	C	A	C	C	A	T	C	C	T	C	C	A	A	G	C	T	T	C	A
CC9 Dunni		.	.	T	.	.	.	.	.	T	.	.	.	T	.	.	.	.	.	.	.	.	.	.	A	.	.	T	.	.	T	.	.	.	.	.	.	.	.	T	.	.	.	.	.	C	.	.	.
CC9 Pahari		.	.	.	.	.	.	.	.	T	.	.	.	.	.	T	T	.	.	.	.	.	.	.	.	.	.	T	.	.	.	.	.	T	G	.	A	.	.	T	.	.	.	.	.	C	.	.	.
CC9 Spretus		.	.	.	.	.	.	.	.	.	.	.	.	.	.	T	.	.	.	.	.	.	.	.	.	.	.	.	.	.	.	.	.	.	.	.	.	.	.	A	.	.	.	.	.	.	.	.	.
CC9 Mus		A	C	A	T	C	A	T	T	C	T	C	C	A	T	T	T	C	A	G	A	T	G	G	T	A	T	C	T	A	T	G	G	T	T	C	T	A	C	A	T	T	C	T	T	C	A	T	G
CC9 Dunni		.	.	.	.	.	.	.	.	T	.	.	.	.	.	C	.	.	.	.	.	.	.	.	C	.	.	T	.	.	C	.	.	A	.	.	A	.	.	.	.	.	.	.	.	T	.	.	A
CC9 Pahari		.	.	T	.	.	.	.	.	.	.	.	T	.	.	.	.	.	.	.	.	.	.	.	G	.	.	T	.	.	.	.	.	.	.	.	.	.	.	.	.	.	.	.	.	T	.	.	A
CC9 Spretus		.	.	.	.	.	.	.	.	.	.	.	.	.	.	.	.	.	.	.	.	C	.	.	.	.	.	T	.	.	.	.	.	A	.	.	A	.	.	.	.	.	.	.	.	.	.	.	A
CC9 Mus		C	A	T	G	G	A	C	T	C	C	A	T	G	T	A	A	T	T	A	T	T	G	G	A	T	C	A	A	C	A	T	T	C	C	T	T	A	T	T	G	T	T	T	G	C	C	T	A
CC9 Dunni		.	.	C	.	.	.	.	.	T	.	.	C	.	.	.	.	.	.	.	.	.	.	.	.	.	.	.	.	.	.	.	.	.	.	.	.	.	.	.	.	.	C	.	.	.	.	.	T
CC9 Pahari		.	.	.	.	.	.	.	.	T	.	.	C	.	.	.	.	.	.	.	.	.	.	.	.	.	.	.	.	.	.	.	.	T	.	.	.	.	.	C	.	.	A	.	.	.	.	.	T
CC9 Spretus		.	.	.	.	.	.	.	.	A	.	.	.	.	.	.	.	.	.	.	.	C	.	.	.	.	.	.	.	.	.	.	.	.	.	.	.	.	.	.	.	.	.	.	.	.	.	.	.
CC9 Mus		A	A	A	T	T	T	C	A	C	T	T	C	A	C	A	T	C	A	A	A	A	C	A	T	C	A	C	T	T	C	G	G	A	T	T	T	G	A	A	G	C	C	G	C	A	G	C	A
CC9 Dunni		.	.	.	.	.	C	.	.	.	.	.	T	.	.	.	.	.	.	.	.	G	.	.	C	.	.	.	.	.	T	.	.	.	.	.	.	.	.	.	.	.	.	.	.	.	.	.	.
CC9 Pahari		.	.	.	.	.	.	.	.	.	.	.	.	.	.	.	.	.	C	.	.	.	.	.	.	.	.	T	.	.	T	.	.	.	.	.	.	.	.	.	.	.	T	.	.	.	.	.	.
CC9 Spretus		.	.	.	.	.	.	.	.	.	.	.	T	.	.	.	.	.	.	.	.	.	.	.	.	.	.	.	.	.	T	.	.	.	.	.	.	.	.	.	.	.	.	.	.	.	.	.	.
CC9 Mus		T	T	T	G	T	A	G	A	C	G	T	A	A	T	C	T	G	A	C	T	T	T	T	C	C	T	A	T	A	C	G	T	C	T	C	C	A	T	T	T	A	T	T	G	A	T	G	A
CC9 Dunni		.	.	C	.	.	.	.	.	T	.	.	T	G	.	T	.	.	.	.	.	C	.	.	.	.	.	.	.	.	.	.	.	T	.	.	.	.	.	.	.	.	.	.	.	.	.	.	.
CC9 Pahari		.	.	.	.	.	.	.	.	T	.	.	.	G	.	.	.	.	.	.	.	.	.	.	.	.	.	T	.	.	.	.	.	T	.	.	T	.	.	C	.	.	.	.	.	.	.	.	.
CC9 Spretus		.	.	.	.	.	.	.	.	.	.	.	.	G	.	.	.	.	.	.	.	.	.	.	.	.	.	.	.	.	T	.	.	.	.	.	.	.	.	.	.	.	.	.	.	.	.	.	.
CC9 Mus		C	T	T	A	G	T	A	T	A	A	T	T	A	A	T	A	T	A	A	C	T	G	A	C	T	T	C	C	A	A	T	T	A	G	T	A	G	A	T	T	C	T	G	A	A	T	A	A
CC9 Dunni		.	.	.	.	.	.	.	.	.	.	.	.	.	.	.	.	.	.	.	.	.	.	.	.	.	.	.	.	.	.	.	.	.	.	.	.	.	.	.	.	.	.	.	G	.	A	.	T
CC9 Pahari		.	.	.	.	.	.	.	.	.	.	C	.	.	.	.	.	.	.	.	.	.	.	.	.	.	.	.	.	.	.	.	C	.	.	.	.	.	.	.	.	.	.	.	.	.	A	.	G
CC9 Spretus		.	.	.	.	.	.	.	.	.	.	C	.	.	.	.	.	.	.	.	.	.	.	.	.	.	.	.	.	.	.	.	.	.	.	.	.	.	.	.	.	.	.	.	G	.	G	.	.
CC9 Mus		G	A	G	T	A	A	T	C	A	A	C	C	T	G	T	A	C	A	C	T	G	T	T	A	T	C	T	T	C	A	T	T	A	A	T	A	T	T	T	T	A	T	T	A	T	C	C	C
CC9 Dunni		.	.	.	.	.	.	.	T	.	.	T	T	.	A	.	.	T	.	T	.	.	.	C	.	.	T	.	.	.	.	.	C	.	.	C	.	C	C	.	.	.	.	.	.	.	.	T	.
CC9 Pahari		.	.	.	.	.	.	.	T	.	.	.	T	.	A	.	T	T	.	T	.	A	.	.	.	.	A	G	.	A	.	C	.	.	.	C	.	G	.	C	.	.	C	.	.	.	.	.	.
CC9 Spretus		.	.	.	.	.	.	.	.	.	.	.	.	.	.	.	.	.	.	T	.	A	.	C	.	.	.	.	.	.	.	.	.	.	.	.	.	.	.	.	.	.	.	.	.	.	.	.	.
CC9 Mus		T	A	G	T	T	G	C	A	T	T	C	T	G	A	C	T	C	C	C	C	C	A	A	A	T	A	A	A	T	C	T	G	T	A	C	T	C	A	G	A	A	A	A	A	G	C	A	A
CC9 Dunni		.	.	.	.	.	.	.	.	.	.	.	.	.	.	.	.	A	.	.	.	.	.	.	.	.	.	.	.	C	T	.	A	.	.	.	.	.	.	.	.	.	.	.	.	.	.	.	.
CC9 Pahari		.	.	A	.	.	.	.	.	.	.	T	.	.	.	.	.	.	.	.	.	.	.	.	.	.	.	.	.	.	T	.	A	.	.	.	.	.	.	.	.	.	.	.	.	.	.	.	.
CC9 Spretus		.	G	.	.	.	.	.	.	.	.	.	.	.	G	.	.	T	.	.	.	.	.	.	.	.	.	.	.	.	T	.	A	.	.	T	.	.	.	.	.	.	.	.	.	.	.	.	.
CC9 Mus		G	C	G	G	A	T	T	C	G	A	C	C	C	T	A	C	A	A	G	C	T	C	T	G	C	A	C	G	T	C	T	A	C	C	A	T	T	C	T	C	A	A	T	A	A	A	A	T
CC9 Dunni		.	.	.	.	C	.	.	T	.	.	.	.	.	.	.	.	.	.	.	.	.	.	.	.	.	.	.	.	C	.	.	.	.	.	.	.	.	.	.	.	.	.	.	.	.	.	.	.
CC9 Pahari		.	.	.	.	T	.	.	T	.	.	T	.	.	C	.	.	.	.	.	.	.	.	C	.	.	.	.	.	C	T	.	.	.	.	.	.	.	.	.	.	G	.	.	.	.	.	.	.
CC9 Spretus		.	.	.	.	T	.	.	T	.	.	.	.	.	.	.	.	.	.	.	.	.	.	C	.	.	.	.	.	A	.	.	.	.	.	.	.	.	.	.	.	.	.	.	.	.	.	.	.
CC9 Mus		C	A	A	T	T	A	C	A	T	T	T	C	T	A	T	T	A	T	T	T	G	A	C	C	T	A	G	A	A	A	T	T	G	C	T	C	T	T	C	T	A	C	T	T	C	C	A	C
CC9 Dunni		.	T	.	.	C	.	.	.	.	.	.	.	.	.	.	.	G	.	.	.	.	.	.	.	.	.	.	.	.	.	.	.	.	.	C	.	.	A	.	.	.	.	.	A	.	.	.	T
CC9 Pahari		.	C	.	.	.	.	.	.	.	.	.	T	.	.	.	.	.	.	.	.	.	.	.	T	.	G	.	.	.	.	.	.	.	.	.	T	.	A	.	.	.	.	.	A	.	.	.	.
CC9 Spretus		.	T	.	.	.	.	.	.	.	.	C	.	.	T	C	.	.	.	.	.	.	.	.	.	.	.	.	.	.	.	.	.	.	.	A	.	.	.	.	.	C	.	.	.	.	.	.	.
CC9 Mus		T	T	C	A	A	A	C	A	A	T	T	A	A	A	A	C	C	T	C	T	A	C	T	A	T	A	A	T	A	A	T	T	A	T	A	G	C	C	T	T	T	A	T	T	C	T	A	G
CC9 Dunni		.	.	.	.	.	.	.	.	.	.	.	.	.	.	.	.	A	A	.	.	.	.	C	.	.	.	.	.	.	.	C	.	.	.	.	.	.	T	.	.	.	.	.	.	.	.	.	.
CC9 Pahari		.	.	.	.	.	.	.	.	.	.	C	.	.	.	.	.	.	A	A	C	.	.	.	.	.	.	.	C	.	G	C	.	.	.	.	.	.	T	.	.	.	.	.	.	.	.	.	.
CC9 Spretus		.	C	.	.	.	.	.	.	.	.	.	.	.	.	.	.	.	.	.	.	.	.	.	.	.	.	.	.	.	.	C	C	.	.	.	.	.	.	.	.	.	.	.	.	.	.	.	.
CC9 Mus		C	T	C	T	A	G	G	C	C	T	A	G	C	A	T	A	T	G	A	A	T	G	A	A	C	A	C	A	A	A	A	A	G	G	A	T	T	A	G	A	A	T	G	A	A	C	A	G
CC9 Dunni		.	A	.	.	.	.	.	.	.	.	.	.	.	.	.	.	C	.	.	.	.	.	.	.	.	.	.	.	.	.	.	.	.	.	.	.	.	.	.	.	.	.	.	.	.	.	.	.
CC9 Pahari		.	A	.	.	.	.	.	T	.	.	.	A	T	.	.	.	.	.	.	.	.	.	.	.	T	.	.	.	.	.	.	.	.	.	.	.	.	.	.	.	.	.	.	.	.	.	.	.
CC9 Spretus		.	C	.	.	.	.	.	.	.	.	.	.	.	.	.	.	C	.	.	.	.	.	.	.	.	.	.	.	.	.	.	G	.	.	.	.	.	.	.	.	G	.	.	G	.	.	.	.
CC9 Mus		T	T	A	G	T	T	T	A	A	A	A	A	A	A	A	A	T	T	A	A	T	G	A	T	T	T	C	G	A	C	T	C	A	T	T	A	G	A	T	T	A	T	G	A	T	G	A	T
CC9 Dunni		.	.	.	.	.	.	.	.	.	.	-	G	.	.	.	.	.	.	.	.	.	.	.	.	.	.	.	.	.	.	.	.	.	.	.	.	.	.	.	.	.	.	.	.	.	A	.	.
CC9 Pahari		.	.	.	.	.	.	.	.	.	G	.	C	.	.	.	.	.	.	.	.	.	.	.	.	.	.	.	.	.	.	.	.	.	.	.	.	.	.	.	.	.	.	.	.	.	T	.	C
CC9 Spretus		.	.	.	.	.	.	.	.	.	.	T	.	.	.	.	.	.	.	.	.	.	.	.	.	.	.	.	.	.	.	.	.	.	.	.	.	.	.	.	.	.	.	.	.	.	.	.	.
CC9 Mus		C	A	A	T	A	T	G	C	C	A	T	C	T	A	C	C	T	T	C	T	T	C	A	A	C	C	T	C	A	C	C	A	T	A	G	C	C	T	T	C	T	C	A	C	T	A	T	C
CC9 Dunni		.	.	.	C	.	.	.	T	.	.	.	.	.	G	T	A	.	.	.	.	.	.	.	.	.	.	.	.	.	.	.	C	.	.	.	.	.	.	.	T	G	.	.	T	.	.	.	.
CC9 Pahari		.	.	.	A	.	.	.	T	.	C	.	A	.	.	.	.	.	.	.	C	.	.	.	.	T	.	.	.	.	.	.	C	.	.	.	.	T	.	.	T	A	T	T	.	.	.	.	.
CC9 Spretus		.	.	.	.	.	.	.	.	.	.	.	.	.	G	.	.	.	.	.	.	.	.	.	.	.	.	.	G	.	.	.	.	.	.	.	.	.	.	.	.	.	.	.	.	.	.	.	.
CC9 Mus		A	C	T	T	A	T	A	T	T	T	C	G	C	T	C	T	C	A	C	C	T	A	A	T	A	T	C	C	A	C	A	T	T	A	C	T	A	T	G	C	C	T	G	G	A	A	G	G
CC9 Dunni		.	.	.	.	.	.	.	.	.	.	.	.	.	.	.	C	.	.	.	.	.	T	.	.	.	.	.	T	.	.	C	C	.	C	T	.	.	.	.	T	.	.	A	.	.	.	.	.
CC9 Pahari		C	T	.	A	.	.	G	.	.	C	.	.	.	.	.	C	.	.	.	.	.	.	.	.	.	.	.	.	.	.	T	C	.	T	.	.	.	.	.	T	T	.	A	.	.	.	.	.
CC9 Spretus		.	.	.	.	.	.	.	.	.	.	.	.	.	.	.	.	.	.	.	.	.	.	.	.	.	.	.	.	.	.	.	.	.	.	.	.	.	.	.	T	.	.	A	.	.	.	.	.
CC9 Mus		C	T	T	A	T	T	T	A	T	T	A	T	A	A	C	T	T	C	A	G	T	A	A	C	T	T	C	C	C	T	A	A	A	C	T	C	C	A	A	C	T	C	C	A	T	A	A	G
CC9 Dunni		.	C	.	G	.	.	.	.	.	.	.	.	.	.	.	C	.	.	.	.	.	.	.	T	.	.	.	T	T	.	.	.	.	T	.	.	.	.	.	.	.	.	T	.	.	.	.	.
CC9 Pahari		.	C	.	.	.	.	.	.	.	.	.	.	.	.	.	.	G	.	.	.	.	.	.	.	C	.	.	.	.	.	.	.	.	.	.	.	T	.	.	.	.	.	A	.	.	.	.	A
CC9 Spretus		.	.	.	.	.	.	.	.	.	.	.	.	.	.	.	.	.	.	.	.	.	.	G	.	C	.	G	.	.	.	.	.	.	T	.	.	.	.	.	.	.	.	.	.	.	.	.	.
CC9 Mus		C	C	C	C	A	T	C	A	C	C	A	T	C	T	T	A	G	T	T	T	T	C	G	C	A	G	C	C	T	G	C	G	A	A	G	C	A	G	C	T	G	T	A	G	G	A	C	T
CC9 Dunni		T	.	.	.	.	.	.	.	.	.	.	.	T	.	.	.	.	.	.	.	.	T	.	.	C	.	.	T	.	.	T	.	.	.	.	.	.	.	.	.	.	.	.	.	.	.	.	.
CC9 Pahari		.	.	.	.	.	.	T	.	T	T	.	.	T	C	.	.	.	.	C	.	.	T	.	.	.	.	.	A	.	.	.	.	.	.	.	.	.	.	.	.	.	.	.	.	.	C	.	.
CC9 Spretus		.	.	.	T	.	.	T	.	.	.	.	.	.	C	.	.	.	.	C	.	.	T	.	.	.	.	.	.	.	.	T	.	.	.	.	.	.	.	.	.	.	.	.	.	.	.	.	.
CC9 Mus		A	A	A	A	G	T	T	T	C	A	A	A	C	A	C	G	T	A	C	G	G	A	A	C	A	G	A	T	T	A	C	G	T	C	C	A	A	A	A	T	C	T	C	A	A	C	C	T
CC9 Dunni		.	.	.	.	.	.	A	.	.	T	.	.	T	.	.	A	.	.	.	.	.	G	.	.	.	.	.	C	.	.	T	.	.	.	.	.	.	.	.	C	.	.	.	.	.	T	.	.
CC9 Pahari		T	.	.	.	.	.	.	.	.	.	.	.	T	.	.	A	.	.	T	.	.	.	.	.	T	.	.	.	.	.	.	.	.	.	.	.	.	.	.	C	.	.	T	.	.	T	.	.
CC9 Spretus		.	.	.	.	A	.	.	.	.	.	.	.	T	.	.	.	.	.	.	.	.	.	.	.	.	.	.	C	.	.	.	.	.	.	.	.	.	.	.	C	.	.	.	.	.	.	.	.
CC9 Mus		A	A	A	A	T	T	A	T	T	C	T	T	C	C	C	T	C	A	C	T	A	A	T	G	C	T	A	C	T	A	C	C	A	C	T	A	A	C	C	T	G	A	C	T	A	T	C	A
CC9 Dunni		.	.	.	.	.	.	.	.	.	T	.	.	.	.	.	.	.	.	T	.	C	.	.	.	.	.	C	.	.	C	.	.	.	T	.	.	.	T	.	.	.	.	.	.	.	.	.	.
CC9 Pahari		.	.	.	.	.	.	.	.	C	T	.	.	.	.	A	.	.	.	.	.	T	.	.	A	.	.	.	.	.	T	.	.	.	.	.	.	.	T	.	.	.	.	T	.	.	.	.	.
CC9 Spretus		.	.	.	.	.	.	.	.	.	T	.	C	.	.	.	.	.	.	.	.	G	.	.	A	.	.	.	.	.	T	.	.	.	.	.	.	.	.	.	.	.	.	T	.	.	.	.	T
CC9 Mus		A	C	C	T	G	A	A	C	A	A	A	C	G	T	A	A	C	C	T	C	A	T	A	T	A	G	T	T	T	T	C	T	A	A	T	T	A	G	T	T	T	A	A	C	C	A	G	C
CC9 Dunni		.	.	.	.	.	.	.	.	.	.	.	.	.	.	.	.	.	.	.	.	T	.	.	.	.	.	C	.	.	C	.	.	.	.	.	C	.	.	C	C	.	.	.	.	.	.	.	.
CC9 Pahari		.	.	.	.	.	.	.	T	.	.	.	T	.	.	G	.	.	T	.	.	T	.	.	C	.	.	C	.	.	.	T	.	.	.	.	.	.	.	C	.	.	.	.	T	T	.	.	.
CC9 Spretus		.	.	.	.	.	.	.	.	.	.	.	.	.	.	.	.	.	.	.	.	.	.	.	C	.	.	.	.	.	.	T	.	.	.	.	.	.	.	C	C	.	.	G	T	.	.	.	.
CC9 Mus		T	G	A	C	A	A	A	C	C	G	A	C	G	A	A	A	A	T	T	A	T	A	A	A	A	A	C	T	T	T	T	C	A	A	A	T	A	T	A	T	T	C	T	C	C	T	C	A
CC9 Dunni		.	.	.	.	.	.	.	.	.	.	.	.	.	.	.	.	.	.	.	.	.	.	.	.	.	C	T	.	.	C	.	.	.	.	T	C	.	.	.	.	.	T	.	.	.	.	.	.
CC9 Pahari		.	.	.	.	.	.	.	.	T	.	.	.	.	.	.	.	G	.	.	.	C	.	T	T	.	.	T	.	.	C	.	.	.	.	.	.	.	.	.	.	.	.	.	T	T	.	.	G
CC9 Spretus		.	.	.	.	.	.	.	.	.	.	.	.	.	.	.	.	.	.	.	.	.	.	.	.	.	.	.	.	.	C	.	.	.	.	.	C	.	.	.	.	.	T	.	.	.	.	.	.
CC9 Mus		A	C	A	C	C	A	T	T	A	A	T	T	A	T	T	T	T	A	A	C	A	G	C	C	T	G	A	T	T	A	C	T	G	C	C	A	C	T	A	A	T	A	T	T	A	A	T	A
CC9 Dunni		.	.	C	.	.	.	.	.	.	.	.	.	.	.	.	.	.	.	.	.	.	A	.	.	.	.	.	C	.	T	.	.	.	.	.	.	.	.	.	.	.	.	.	.	.	.	.	.
CC9 Pahari		.	.	.	.	.	T	.	.	.	.	.	.	.	.	.	.	.	.	.	.	.	A	.	.	.	.	.	C	.	T	.	.	A	.	.	.	T	.	.	.	.	.	C	.	T	.	.	.
CC9 Spretus		.	.	.	.	.	.	.	.	.	.	.	.	.	.	C	.	.	.	.	.	.	.	.	.	.	.	.	.	.	.	.	.	.	.	.	.	.	.	.	.	.	.	.	.	.	.	.	.
CC9 Mus		C	A	C	C	T	A	A	A	A	A	A	A	G	A	T	A	A	T	A	A	C	G	T	A	C	T	A	C	A	A	A	A	A	C	T	C	T	A	C	A	T	C	T	C	A	A	T	A
CC9 Dunni		.	.	T	.	.	.	.	.	.	.	.	.	.	.	A	.	G	C	C	T	T	A	.	C	.	.	C	.	.	.	.	.	.	.	.	T	.	.	.	.	.	.	.	.	.	.	.	G
CC9 Pahari		.	.	.	.	.	.	.	.	.	.	.	.	.	.	A	.	.	A	T	C	A	A	C	.	.	.	T	.	.	.	.	.	.	.	.	T	.	.	T	.	.	.	.	.	.	.	.	.
CC9 Spretus		.	.	.	.	.	.	.	.	.	.	.	.	.	.	.	.	.	.	.	.	.	.	.	C	.	.	.	.	.	.	.	.	G	.	.	.	.	.	.	.	.	.	.	.	.	.	.	G
CC9 Mus		C	A	A	A	T	T	C	T	C	C	T	A	A	T	C	A	T	A	A	C	C	T	T	T	T	C	A	G	C	A	A	C	T	G	A	A	C	T	A	A	T	T	A	T	A	T	T	T
CC9 Dunni		.	.	.	.	.	.	.	.	.	.	.	T	.	C	.	.	.	.	.	.	T	.	.	C	.	.	T	.	.	.	.	.	.	.	.	.	.	.	.	.	.	.	.	.	.	.	.	C
CC9 Pahari		.	.	.	.	.	.	T	.	A	.	.	.	.	.	T	.	.	.	.	.	T	.	.	C	.	.	T	T	.	.	.	.	.	.	.	.	T	.	.	.	.	.	.	.	.	.	.	.
CC9 Spretus		.	.	.	G	C	.	.	.	.	.	.	.	.	.	.	.	.	.	.	.	T	.	.	C	.	.	.	.	.	.	.	.	.	.	.	.	.	.	.	.	.	.	.	.	.	.	.	C
CC9 Mus		G	A	A	G	C	A	A	C	C	T	T	A	A	T	C	C	C	A	A	C	A	C	T	T	A	T	T	A	T	T	A	T	T	A	C	C	C	G	A	T	G	A	G	G	G	A	A	C
CC9 Dunni		.	.	.	.	.	.	.	.	T	C	.	.	.	.	T	.	.	.	.	.	.	.	.	.	.	.	.	.	.	.	.	.	.	.	.	T	.	.	.	.	.	.	.	.	A	.	.	.
CC9 Pahari		.	.	.	.	.	.	.	.	T	.	.	.	.	.	T	.	.	.	.	.	.	.	.	A	.	.	.	.	.	.	.	.	.	.	.	.	.	.	.	.	.	G	.	.	A	.	.	.
CC9 Spretus		.	.	.	.	.	.	.	.	.	.	.	.	.	.	.	.	.	.	.	.	.	.	.	.	.	.	.	.	.	C	.	.	.	.	.	.	.	.	.	.	.	.	.	.	.	.	.	T
CC9 Mus		C	T	A	A	A	C	G	C	A	G	G	G	A	T	T	T	A	T	T	T	C	C	T	A	T	T	T	T	A	T	A	C	C	C	T	A	A	T	C	G	G	T	T	C	T	A	T	T
CC9 Dunni		.	.	.	.	.	.	.	.	.	.	.	A	.	.	C	.	.	C	.	.	.	.	.	.	.	.	.	.	.	C	.	.	.	.	.	T	.	.	.	.	.	.	.	.	A	.	.	.
CC9 Pahari		.	.	.	.	.	.	.	.	.	.	.	A	.	.	C	.	.	.	.	.	T	.	.	.	.	.	.	.	.	C	.	.	.	T	.	.	.	.	T	.	.	C	.	.	C	.	.	.
CC9 Spretus		T	.	.	.	.	T	.	.	.	.	.	A	.	.	.	.	.	C	.	.	.	.	.	.	.	.	.	.	.	C	.	.	.	.	.	.	.	.	.	.	.	C	.	.	.	.	.	.
CC9 Mus		G	C	C	C	T	C	A	T	C	T	T	A	A	T	C	C	A	A	A	A	C	C	A	T	G	T	A	G	G	A	A	C	C	C	T	A	A	A	C	C	T	C	A	T	A	A	T	T
CC9 Dunni		.	.	.	.	.	T	.	.	.	.	.	.	.	.	.	.	.	.	.	.	.	T	.	.	A	.	C	.	.	.	.	.	.	.	.	.	.	.	.	T	.	T	.	C	.	.	.	.
CC9 Pahari		.	.	T	.	.	A	.	.	.	C	.	.	.	.	T	.	.	.	.	.	T	T	.	.	A	.	T	.	.	.	T	.	A	T	.	.	.	.	T	.	.	T	.	.	.	.	.	.
CC9 Spretus		.	.	.	.	.	.	.	.	.	C	.	T	.	.	.	.	.	.	.	.	.	.	.	C	A	.	C	.	.	.	.	.	T	.	.	.	.	.	.	.	.	.	.	.	.	.	.	.
CC9 Mus		A	C	A	C	A	C	A	C	C	T	T	A	G	A	C	G	C	T	T	C	A	T	G	A	T	C	T	A	A	C	A	A	C	T	T	A	C	T	A	T	G	G	T	T	G	G	C	A
CC9 Dunni		G	.	.	.	.	.	.	.	T	A	.	.	.	.	T	A	.	.	.	.	C	.	.	.	.	.	.	.	.	.	.	.	.	.	.	.	.	.	C	.	.	A	.	.	A	.	.	G
CC9 Pahari		T	.	.	A	.	.	C	.	T	A	.	.	A	.	T	T	A	.	.	.	T	.	.	.	.	.	.	.	.	T	.	.	T	.	.	.	.	.	.	.	.	A	.	.	A	.	.	.
CC9 Spretus		.	.	.	.	.	.	G	.	.	C	.	.	A	.	.	A	.	C	.	.	.	.	.	.	.	.	.	.	.	T	.	.	.	.	.	.	.	.	.	.	.	.	C	.	A	.	.	.
CC9 Mus		T	T	T	C	T	T	A	T	T	A	A	A	A	T	A	C	C	A	T	T	A	T	A	T	G	G	A	G	T	T	C	A	C	C	T	A	T	G	A	C	T	A	C	C	A	A	A	A
CC9 Dunni		.	.	.	.	.	C	.	.	.	.	.	.	.	.	.	.	.	.	.	.	.	.	.	.	.	.	.	.	.	C	.	.	.	T	.	.	.	.	.	.	.	T	.	.	.	.	.	.
CC9 Pahari		.	.	C	.	.	.	.	.	.	.	.	.	.	.	.	.	.	.	.	.	G	.	.	.	.	.	.	.	.	.	.	.	.	.	.	.	.	.	.	.	.	T	.	.	.	.	.	.
CC9 Spretus		.	.	.	.	.	C	.	.	.	.	.	.	.	.	.	.	.	.	C	.	.	.	.	.	.	.	.	.	.	C	.	.	.	T	.	G	.	.	.	.	.	C	.	.	T	.	.	G
CC9 Mus		G	C	T	C	C	A	A	T	T	G	C	T	G	G	G	T	C	A	A	T	A	A	T	T	C	T	A	G	C	A	G	C	T	A	T	T	C	T	T	C	T	A	A	A	A	T	T	A
CC9 Dunni		.	.	.	.	.	.	.	.	C	.	.	.	.	.	C	.	.	.	.	.	.	.	.	C	.	.	.	.	.	.	.	.	.	.	.	C	.	.	.	T	.	.	.	.	.	.	.	G
CC9 Pahari		.	.	A	.	.	C	.	.	.	.	.	C	.	.	C	.	.	T	.	.	.	.	.	.	T	.	.	.	.	.	.	.	A	.	.	C	.	.	.	T	.	.	.	.	.	.	.	G
CC9 Spretus		.	.	.	.	.	T	.	.	.	.	.	C	.	.	A	.	.	.	.	.	.	.	.	.	.	.	.	.	.	C	.	.	G	.	.	.	.	.	.	.	.	.	.	.	.	.	.	.
CC9 Mus		A	T	A	A	T	T	C	G	C	A	T	C	T	C	C	A	T	T	A	T	T	C	T	A	G	A	C	C	C	A	C	T	A	A	C	A	A	A	A	T	A	T	A	T	A	G	C	A
CC9 Dunni		.	.	.	.	.	C	.	.	A	.	.	T	.	.	.	.	.	.	.	.	C	T	.	.	.	.	.	.	.	.	.	.	.	.	.	.	.	.	.	.	.	.	.	.	.	.	.	T
CC9 Pahari		.	.	.	.	.	.	.	.	A	.	.	T	.	.	.	G	.	.	.	.	.	.	.	.	A	.	.	.	.	.	.	.	.	.	.	.	G	.	.	.	.	.	.	.	.	.	.	C
CC9 Spretus		.	.	.	.	.	.	.	.	.	.	.	.	.	.	.	.	.	.	.	.	.	.	.	.	.	.	.	.	.	.	.	.	.	.	.	.	.	.	.	.	.	.	.	.	.	.	.	G
CC9 Mus		C	T	T	C	T	C	T	C	C	C	T	A	T	G	A	G	G	A	A	T	A	A	T	T	A	T	A	A	C	T	A	G	C	T	C	A	A	T	C	T	G	C	T	T	A	C	G	C
CC9 Dunni		.	.	.	T	.	A	.	.	.	.	.	.	.	.	.	.	.	.	.	.	.	.	.	.	.	.	.	.	.	.	.	.	.	.	.	.	.	.	.	.	.	.	.	.	.	.	.	.
CC9 Pahari		.	.	C	T	.	A	.	.	.	.	.	.	.	.	.	.	.	G	.	.	.	.	.	.	.	.	.	.	.	A	.	.	.	.	.	T	.	.	T	.	.	.	.	.	.	.	.	T
CC9 Spretus		.	.	.	.	.	A	.	.	.	T	.	.	.	.	.	.	.	.	.	.	.	.	.	.	.	.	.	.	.	.	.	.	.	.	.	G	.	.	.	.	.	.	.	.	.	.	.	.
CC9 Mus		A	A	A	T	C	A	C	T	A	A	T	C	G	C	C	T	A	C	T	C	C	T	C	A	G	T	T	A	G	C	C	A	C	A	T	A	G	C	A	C	T	T	G	T	T	A	T	T
CC9 Dunni		.	.	.	.	.	.	.	.	.	.	.	T	.	.	.	.	.	.	.	.	.	.	.	.	.	.	.	.	.	.	.	.	T	.	.	.	.	.	C	.	.	A	.	.	C	.	.	C
CC9 Pahari		.	.	.	.	.	.	T	.	.	.	.	.	.	.	A	.	.	.	.	.	T	.	.	.	.	.	.	.	.	.	.	.	.	.	.	.	.	.	C	.	.	A	.	.	C	.	.	.
CC9 Spretus		.	.	.	.	.	.	.	.	.	.	.	T	.	.	.	.	.	.	.	.	.	.	.	.	.	.	C	.	.	.	.	.	T	.	.	.	.	.	.	.	.	.	.	.	.	.	.	.
CC9 Mus		A	T	C	C	A	A	A	C	T	C	C	A	T	G	A	A	G	C	T	T	C	A	T	A	G	G	A	G	C	A	A	C	A	A	T	A	C	T	A	A	T	A	A	T	C	G	C	A
CC9 Dunni		.	.	.	.	.	.	.	.	C	.	.	.	.	.	.	.	.	.	.	.	.	.	.	.	.	.	.	.	.	.	.	.	.	.	.	.	.	.	.	.	.	.	.	.	.	.	.	T
CC9 Pahari		.	.	T	.	.	.	.	.	.	.	.	.	.	.	.	.	.	T	.	.	.	T	C	.	.	.	G	.	.	.	.	.	.	.	.	.	.	.	.	.	.	.	.	.	T	.	.	C
CC9 Spretus		.	.	T	.	.	.	.	.	C	.	.	.	.	.	.	.	.	.	.	.	T	.	.	.	.	.	.	.	.	.	.	.	.	.	.	.	.	.	.	.	.	.	.	.	T	.	.	T
CC9 Mus		T	C	A	T	C	A	C	T	C	C	T	A	T	T	C	T	G	C	C	T	A	G	C	A	A	A	C	T	C	C	A	A	C	T	A	C	G	A	A	C	G	G	A	T	C	C	A	C
CC9 Dunni		.	.	.	.	.	.	.	.	.	.	.	.	.	.	.	.	.	.	.	.	.	.	.	.	.	.	.	.	.	.	.	.	.	.	.	.	.	.	.	.	.	A	.	.	T	.	.	T
CC9 Pahari		.	.	.	.	.	T	.	.	T	.	.	.	.	.	.	.	.	T	T	.	.	.	.	.	.	.	.	.	.	T	.	.	.	.	.	T	.	.	.	.	.	C	.	.	T	.	.	T
CC9 Spretus		.	.	.	.	.	G	.	.	.	.	.	.	.	.	.	.	.	.	.	.	.	.	.	T	.	.	T	.	.	.	.	.	.	.	.	.	.	.	.	.	.	A	.	.	T	.	.	.
CC9 Mus		A	T	C	A	T	G	G	C	C	C	G	A	G	G	A	C	T	T	C	A	A	A	T	G	G	T	C	T	T	C	C	C	A	C	T	T	A	T	A	G	C	C	A	C	A	T	G	A
CC9 Dunni		.	.	T	.	.	.	.	.	.	.	.	C	.	.	.	.	.	.	.	.	.	.	.	.	A	.	T	.	.	.	.	.	.	.	.	.	.	.	.	.	.	T	.	.	.	.	.	.
CC9 Pahari		.	.	T	.	.	A	.	.	T	.	.	T	.	.	C	.	.	C	.	.	.	.	.	A	.	.	T	.	.	T	.	.	C	.	.	A	.	.	.	.	.	A	.	.	.	.	.	.
CC9 Spretus		.	.	T	.	.	.	.	.	.	.	.	T	.	.	.	.	.	.	.	.	.	.	.	.	.	.	.	.	.	.	.	.	.	.	.	C	.	.	.	.	.	.	.	.	.	.	.	.
CC9 Mus		A	G	T	C	T	A	G	C	T	A	A	T	C	T	A	G	C	T	C	T	A	C	C	C	C	C	T	T	C	A	A	T	C	A	A	T	C	T	A	A	T	A	G	G	A	G	A	A
CC9 Dunni		.	.	C	.	.	.	.	.	.	.	.	C	.	.	.	.	.	.	.	.	C	.	.	T	.	.	C	.	.	.	.	.	.	.	.	C	.	.	T	.	.	.	.	.	T	.	.	.
CC9 Pahari		.	.	C	.	.	.	.	.	C	.	.	C	T	.	.	.	.	C	T	.	.	.	.	A	.	.	A	.	.	.	.	.	T	.	.	.	.	.	T	.	.	.	.	.	T	.	.	.
CC9 Spretus		.	.	.	T	.	.	.	.	.	.	.	.	.	.	.	.	.	C	.	.	.	.	.	.	.	.	C	.	.	.	.	.	.	.	.	C	.	.	.	.	.	.	.	.	C	.	.	.
CC9 Mus		A	T	A	T	C	A	T	T	A	T	T	T	T	C	T	T	G	A	T	C	A	A	A	C	T	T	T	A	C	C	A	T	T	A	T	T	C	T	T	A	T	A	G	G	A	A	T	T
CC9 Dunni		.	.	T	.	.	.	C	.	.	.	.	C	.	.	.	.	.	.	.	.	C	.	.	T	.	.	C	T	.	.	.	.	.	.	.	.	.	.	.	.	.	G	.	.	.	.	.	A
CC9 Pahari		.	.	.	.	.	.	.	.	.	.	.	.	.	.	.	.	.	.	.	.	T	.	.	.	.	.	.	T	.	T	.	.	.	.	.	.	.	.	.	.	.	T	.	.	.	G	.	.
CC9 Spretus		.	.	.	.	.	.	.	.	.	.	.	C	.	.	.	.	.	.	.	.	T	.	.	.	.	.	.	.	.	.	.	.	C	.	.	C	.	.	C	.	.	.	.	.	.	.	.	.
CC9 Mus		A	C	A	G	G	T	A	T	A	T	A	C	T	C	A	A	T	A	T	A	C	A	T	A	A	T	T	A	T	T	A	C	C	A	C	C	C	A	A	C	G	C	G	G	C	A	A	A
CC9 Dunni		.	.	.	.	.	.	.	.	.	.	.	.	.	.	.	.	.	.	.	.	.	.	.	.	.	.	.	.	.	.	.	.	.	.	.	.	.	.	.	.	.	A	.	.	T	.	.	.
CC9 Pahari		.	.	.	.	.	A	.	.	.	.	.	T	.	.	.	.	.	.	.	.	T	.	.	.	.	.	.	.	.	.	.	.	A	.	.	.	.	.	.	.	.	A	.	.	T	.	.	.
CC9 Spretus		.	.	.	.	.	.	.	.	G	.	.	.	.	.	.	.	.	.	.	.	.	.	.	.	.	.	.	.	.	C	.	.	.	.	.	.	.	.	.	.	.	T	.	.	.	.	.	.
CC9 Mus		A	T	A	A	T	T	A	A	C	C	T	C	C	A	A	C	C	C	T	C	A	C	A	C	A	C	A	C	G	A	G	A	A	C	T	A	A	C	A	C	T	A	A	T	A	G	C	C
CC9 Dunni		.	.	.	.	.	.	.	.	.	.	.	.	.	.	.	.	.	.	.	.	.	.	.	T	.	.	.	.	.	.	.	.	.	.	.	T	.	.	C	.	.	.	.	.	G	.	.	.
CC9 Pahari		.	.	.	.	.	.	.	.	.	.	.	T	.	.	.	.	.	.	.	.	C	.	.	T	.	.	.	.	.	.	.	.	.	A	.	.	.	.	C	.	.	T	.	.	.	.	.	.
CC9 Spretus		.	.	.	.	.	.	.	.	.	.	.	.	.	.	.	.	.	.	.	.	.	.	.	.	.	.	.	.	.	.	.	.	.	.	.	.	.	.	.	.	.	.	.	.	G	.	.	.
CC9 Mus		C	C	A	C	T	T	A	T	T	C	T	T	C	T	A	A	C	T	A	C	C	A	G	T	C	C	A	A	A	A	C	T	A	A	T	T	A	C	A	G	G	C	C	T	G	A	C	A
CC9 Dunni		.	.	.	A	.	.	.	.	.	.	.	.	T	.	.	.	.	.	.	T	.	.	A	.	.	.	T	.	.	.	.	.	T	.	.	.	.	.	.	.	.	.	.	.	.	.	.	.
CC9 Pahari		.	.	T	.	.	A	.	.	.	.	.	C	.	.	.	.	.	C	.	T	T	.	A	.	.	.	.	.	.	.	.	.	C	.	.	.	.	.	.	.	.	T	T	.	A	.	.	.
CC9 Spretus		.	.	.	.	.	.	.	.	.	.	.	.	.	.	.	.	.	C	.	T	T	.	.	.	.	.	T	.	.	.	.	.	C	.	.	.	.	.	.	.	.	.	.	.	.	.	.	.
CC9 Mus		A	G	T	T	T	A	C	A	A	A	A	A	A	C	A	T	T	A	G	A	C	T	G	T	G	A	A	T	C	T	G	A	C	A	A	C	A	G	G	A	A	A	T	A	A	A	C	C
CC9 Dunni		.	.	.	.	.	.	.	.	.	.	.	.	.	.	.	.	C	.	.	.	.	.	.	.	.	.	.	.	.	.	.	.	A	.	.	.	.	.	.	.	.	.	.	C	.	.	.	.
CC9 Pahari		.	.	.	.	.	.	.	.	.	.	.	.	.	.	.	.	.	.	.	.	.	.	.	.	.	.	.	.	.	.	A	.	.	.	.	.	.	.	.	.	.	.	.	.	.	.	.	.
CC9 Spretus		.	.	.	.	.	.	.	.	.	.	.	.	.	.	.	.	.	.	.	.	.	.	.	.	.	.	.	.	.	.	A	.	.	.	.	.	.	.	.	.	.	.	.	.	.	.	.	.
CC9 Mus		A	A	G	A	A	A	G	A	T	T	G	C	A	A	G	A	A	C	T	G	C	T	A	A	T	T	C	A	T	G	C	T	T	C	C	A	T	G	T	T	T	A	A	A	A	A	C	A
CC9 Dunni		.	.	.	.	.	.	.	T	A	.	.	.	.	.	.	.	.	.	.	.	.	.	.	.	C	.	.	.	.	.	.	C	.	.	.	.	.	.	.	A	.	.	.	.	.	.	.	.
CC9 Pahari		.	.	.	.	.	.	.	T	A	.	.	.	.	.	.	.	.	.	.	.	.	.	.	.	.	.	.	.	.	.	.	.	A	.	.	.	.	.	C	.	.	.	.	.	.	.	.	.
CC9 Spretus		.	.	.	G	.	.	.	C	.	.	.	.	.	.	.	.	.	.	.	.	.	.	.	.	.	.	.	.	.	.	.	.	.	.	.	.	.	.	.	.	.	.	.	.	G	.	.	.
CC9 Mus		T	T	T	T	A	T	A	G	G	A	T	A	A	T	A	G	T	-	-	A	A	T	C	C	A	T	T	G	G	T	C	T	T	A	G	G	A	A	C	C	A	A	A	A	A	C	C	T
CC9 Dunni		.	.	.	.	.	.	.	.	.	.	.	.	G	.	.	.	.	T	T	.	.	.	.	.	.	.	.	.	.	.	.	.	.	.	.	.	.	.	.	.	.	.	.	.	.	.	.	.
CC9 Pahari		.	.	.	.	.	.	.	.	.	.	.	.	.	.	.	.	.	-	-	.	.	.	.	.	.	.	.	.	.	.	.	.	.	.	.	.	.	.	.	.	.	.	.	.	.	.	A	.
CC9 Spretus		.	.	.	.	.	.	.	.	.	.	.	.	.	.	.	.	.	-	-	.	.	.	.	.	.	.	.	.	.	.	.	.	.	.	.	.	.	.	.	.	.	.	.	.	.	.	.	.
CC9 Mus		A	A	A	T	A	A	A	A	G	T	A	A	T	C	A	A	T	A	T	T	T	T	C	A	C	A	A	C	C	T	C	A	A	T	C	T	T	A	T	T	A	A	T	C	T	T	C	A
CC9 Dunni		.	.	.	.	.	.	.	.	.	.	.	.	.	.	.	.	C	.	.	C	.	.	.	.	.	.	G	.	.	.	.	.	.	.	T	C	.	.	C	.	T	.	.	.	.	.	T	.
CC9 Pahari		.	.	.	.	.	.	.	.	.	.	.	.	.	A	.	.	C	G	.	C	.	.	T	.	.	.	G	T	T	.	.	T	.	.	T	A	.	T	.	C	T	.	.	.	.	.	T	.
CC9 Spretus		.	.	.	.	.	.	.	.	.	.	.	.	.	.	.	.	C	.	.	.	.	.	.	.	.	.	T	.	.	.	.	.	.	.	.	.	.	.	.	.	.	.	.	T	.	.	.	.
CC9 Mus		C	C	C	C	A	A	T	C	C	T	A	A	T	T	T	C	A	A	T	A	T	C	A	A	A	C	C	T	A	A	T	T	A	A	A	C	A	C	A	T	C	A	A	C	T	T	C	C
CC9 Dunni		.	.	.	.	.	.	.	.	.	.	.	.	.	C	.	.	.	.	.	.	.	.	.	.	.	.	.	.	.	.	C	C	.	.	.	T	.	T	.	.	T	.	.	.	.	.	.	.
CC9 Pahari		.	.	.	.	.	.	.	G	G	C	.	.	.	C	.	.	T	G	C	.	A	T	C	T	.	.	.	C	.	.	C	.	.	.	.	A	.	.	T	C	.	.	.	.	.	.	.	.
CC9 Spretus		.	.	.	.	.	.	.	.	.	.	.	.	.	C	.	.	.	.	.	.	.	.	.	.	.	.	.	.	.	.	.	.	.	.	G	.	.	T	.	.	.	.	.	.	.	.	.	.
CC9 Mus		C	C	A	C	A	T	C	A	A	T	C	A	A	A	T	T	C	T	C	C	T	T	C	A	T	T	A	T	T	A	G	C	C	T	C	T	T	A	C	C	C	C	T	A	T	T	A	A
CC9 Dunni		.	G	.	T	.	.	.	.	.	.	T	.	.	.	.	.	.	.	.	A	.	.	.	.	.	.	.	.	.	.	.	.	.	.	T	A	.	T	.	.	A	.	.	.	C	.	.	C
CC9 Pahari		.	A	T	.	.	.	.	.	.	.	T	.	.	.	.	.	T	.	.	A	.	.	.	T	.	.	.	.	C	.	.	.	.	.	T	A	.	.	.	.	T	T	.	.	.	.	.	T
CC9 Spretus		.	.	.	.	.	.	.	.	.	.	.	.	.	G	.	.	.	.	.	G	.	.	.	C	.	.	.	.	.	.	.	.	.	.	.	.	.	.	.	.	.	.	.	.	.	.	.	.
CC9 Mus		A	T	A	A	T	A	T	A	G	A	A	T	A	T	A	T	A	A	T	T	A	C	A	A	C	C	T	G	G	C	A	C	T	G	A	G	T	C	A	C	C	A	T	A	A	A	T	T
CC9 Dunni		G	.	.	.	.	.	.	.	.	.	.	.	.	.	.	.	.	.	.	.	.	.	.	.	.	.	.	.	A	.	.	.	.	.	.	A	.	A	.	.	T	.	.	.	.	.	.	.
CC9 Pahari		.	.	.	.	.	.	.	.	.	.	.	.	.	.	.	.	.	.	.	.	.	.	.	.	.	.	.	.	A	.	.	.	.	.	.	A	.	T	.	.	T	.	.	.	.	.	C	.
CC9 Spretus		.	.	.	.	.	.	.	.	.	.	.	.	.	.	.	.	.	.	.	.	.	.	.	.	.	.	.	.	A	.	.	.	.	.	.	A	.	T	.	.	T	G	.	.	.	.	C	.
CC9 Mus		A	A	A	T	A	A	G	C	T	T	C	A	A	A	A	C	T	G	A	C	T	T	T	T	T	C	T	C	T	A	T	C	C	T	G	T	T	T	A	C	A	T	C	T	G	T	A	G
CC9 Dunni		C	C	.	.	.	.	.	.	.	.	T	.	.	.	C	T	A	.	.	.	.	.	.	.	.	.	.	.	A	.	.	T	.	.	A	.	.	.	.	.	.	.	.	C	.	.	G	.
CC9 Pahari		.	.	.	.	G	.	.	.	.	.	.	.	.	.	.	T	.	.	.	.	.	.	.	.	.	.	.	.	A	.	.	.	.	.	A	.	.	.	.	T	.	.	.	.	.	.	.	.
CC9 Spretus		.	.	.	.	G	.	.	.	.	.	.	.	.	.	.	T	.	.	.	.	.	.	.	.	.	.	.	.	G	.	.	.	.	.	A	.	.	.	.	T	.	.	.	C	.	.	.	.
CC9 Mus		C	A	T	G	A	T	C	A	A	T	T	A	T	A	C	A	A	T	T	C	T	C	T	T	C	A	T	G	A	T	A	T	A	T	A	C	A	C	T	C	A	G	A	C	C	C	A	A
CC9 Dunni		.	.	.	.	.	.	.	.	.	.	C	.	.	.	.	.	.	.	.	T	.	.	C	.	.	.	.	.	.	.	.	C	.	.	.	.	.	.	.	.	.	.	.	.	.	.	.	.
CC9 Pahari		.	.	.	.	.	.	.	.	.	.	.	.	.	.	.	.	.	.	.	.	.	.	.	.	.	.	.	.	.	.	.	.	.	.	G	.	.	.	.	.	.	.	.	.	.	.	.	.
CC9 Spretus		.	.	.	.	.	.	.	.	.	.	C	.	.	.	.	.	G	.	.	T	.	.	.	.	.	.	.	.	.	.	.	C	.	.	G	.	.	.	.	.	.	.	.	.	.	.	.	.
CC9 Mus		T	C	A	T	T	A	A	A	T	A	T	C	T	T	A	C	A	C	T	A	T	T	C	C	T	G	A	T	T	A	C	C	A	T	G	C	T	T	A	T	C	C	T	C	A	C	C	T
CC9 Dunni		.	T	.	.	.	.	.	.	.	.	C	.	.	C	.	.	.	T	.	.	.	.	.	.	.	A	.	.	.	.	.	T	.	.	A	.	.	C	.	.	T	T	.	A	.	.	.	.
CC9 Pahari		.	.	.	.	.	.	.	.	.	.	C	.	.	.	.	.	.	.	.	.	.	.	.	.	.	.	.	.	.	.	.	T	.	.	A	.	.	C	.	.	.	.	.	.	.	.	.	.
CC9 Spretus		.	.	.	.	.	.	.	.	.	.	C	.	.	.	.	.	.	.	.	.	.	.	.	.	.	.	.	.	.	.	.	T	.	.	A	.	.	C	.	.	.	.	.	.	.	.	.	.
CC9 Mus		T	A	T	T	T	C	A	A	C	T	T	T	T	C	A	T	T	G	G	C	T	G	A	G	A	A	G	G	G	G	T	G	G	G	A	A	T	T	A	T	A	T	C	T	T	T	C	C
CC9 Dunni		.	.	.	.	.	.	.	.	.	.	A	.	.	.	.	.	C	.	.	T	.	.	G	.	.	.	.	.	A	.	.	T	.	.	.	.	.	C	.	.	.	.	.	A	.	.	T	.
CC9 Pahari		.	.	.	.	.	.	.	.	.	.	.	.	.	.	.	.	.	.	.	A	.	.	.	.	.	.	.	.	A	.	.	T	.	.	.	.	.	.	.	.	.	.	.	A	.	.	T	.
CC9 Spretus		.	.	.	.	C	.	.	.	.	.	.	.	.	.	.	.	C	.	.	.	.	.	.	.	.	.	.	.	A	.	.	.	.	.	G	.	.	.	.	.	.	.	.	.	.	.	T	.
CC9 Mus		G	A	T	G	G	T	A	C	G	G	A	C	G	A	A	C	A	G	A	C	G	C	A	A	A	T	A	C	T	G	C	A	G	C	C	C	T	A	C	A	A	G	C	A	A	T	C	C
CC9 Dunni		.	.	.	.	A	.	.	T	.	.	.	.	.	.	.	.	.	.	.	.	.	.	.	.	.	C	.	.	.	.	.	.	.	.	.	.	.	.	.	.	.	.	.	.	.	.	.	.
CC9 Pahari		.	.	.	.	.	.	.	T	.	.	C	.	.	T	.	.	T	.	.	.	.	.	T	.	.	.	.	.	A	.	.	T	.	.	.	.	.	.	.	.	.	.	.	.	.	.	T	T
CC9 Spretus		.	.	.	.	.	.	.	.	.	.	.	.	.	.	.	.	.	.	.	.	.	.	.	.	.	C	.	.	.	.	.	.	.	.	.	.	.	T	.	.	.	.	.	.	.	.	.	.
CC9 Mus		T	C	G	G	A	G	A	C	A	T	C	G	G	A	T	T	C	A	T	T	T	T	A	G	C	T	A	T	A	G	T	T	T	G	A	T	T	T	T	C	C	C	T	A	A	A	C	A
CC9 Dunni		.	T	.	.	.	.	.	.	.	.	.	.	.	.	.	.	T	.	.	.	C	.	.	.	.	.	.	.	.	A	.	.	.	.	.	.	.	.	.	.	T	.	.	G	.	.	.	.
CC9 Pahari		.	T	.	.	.	.	.	T	.	.	T	.	.	.	C	.	T	.	.	.	.	.	.	.	.	C	.	.	.	A	.	C	.	.	.	.	.	C	.	.	.	.	.	.	.	.	T	.
CC9 Spretus		.	.	.	.	.	.	.	T	.	.	.	.	.	.	.	.	.	.	.	.	.	.	.	.	.	.	.	.	.	.	.	.	.	.	.	.	.	.	.	.	.	.	.	.	.	.	.	.
CC9 Mus		A	A	C	T	T	C	A	A	C	A	G	A	T	T	A	T	A	T	T	C	T	C	C	A	A	C	A	A	C	A	A	C	G	A	C	A	A	T	C	T	A	A	T	T	C	C	A	C
CC9 Dunni		.	.	.	.	C	.	.	.	.	.	A	.	.	.	.	.	G	.	.	.	.	.	T	.	.	.	.	.	T	.	.	T	.	.	T	.	.	C	.	.	T	.	.	C	.	.	.	.
CC9 Pahari		.	.	T	.	.	.	.	.	.	.	A	.	.	C	.	.	.	C	.	A	.	.	T	G	.	T	.	.	T	.	G	-	-	-	-	-	-	.	T	.	C	.	.	.	.	.	.	.
CC9 Spretus		.	.	.	.	.	.	.	.	.	.	A	.	.	.	.	.	.	.	.	.	.	.	.	.	.	.	.	.	T	.	.	.	.	.	.	.	.	.	.	.	G	C	.	C	.	.	.	.
CC9 Mus		T	A	A	T	C	G	C	A	G	C	T	A	C	A	G	G	A	A	A	A	T	C	A	G	C	A	C	A	A	T	T	T	G	G	C	C	T	C	C	A	C	C	C	A	T	G	A	C
CC9 Dunni		.	.	.	.	T	.	.	.	.	.	.	.	.	.	.	.	T	.	.	.	.	.	.	.	.	.	.	.	.	.	.	C	.	.	A	.	.	T	.	.	.	.	.	.	.	.	.	.
CC9 Pahari		.	.	.	.	T	.	.	.	.	.	.	.	.	.	.	.	.	.	.	.	.	.	.	.	.	-	.	.	.	.	.	.	.	.	.	.	.	T	.	.	.	.	.	.	.	.	.	.
CC9 Spretus		.	.	.	.	.	.	.	.	.	.	.	.	.	.	.	.	.	.	.	.	.	.	.	.	.	.	.	.	.	.	.	.	.	.	T	.	.	.	.	.	.	.	.	.	.	.	.	.
CC9 Mus		T	A	G	A	A	G	G	C	C	C	T	A	C	A	C	C	A	G	T	T	T	C	A	G	C	A	C	T	A	C	T	A	C	A	C	T	C	A	A	G	T	A	C	A	A	T	A	G
CC9 Dunni		.	.	.	.	.	.	.	.	.	.	A	.	.	.	.	.	.	.	.	.	.	.	.	.	.	T	.	.	.	.	.	T	.	.	.	.	.	.	.	.	C	.	.	T	.	.	.	.
CC9 Pahari		.	.	.	.	.	.	.	T	.	.	A	.	.	.	.	.	C	.	.	C	.	.	.	.	.	T	.	.	.	.	.	C	.	.	T	.	.	.	.	.	C	.	.	T	.	.	.	.
CC9 Spretus		.	.	.	.	.	.	.	.	.	.	.	.	.	.	.	.	.	.	.	.	.	.	.	.	.	T	.	.	.	.	.	C	.	.	.	.	.	.	.	.	.	.	.	.	.	.	.	.
CC9 Mus		T	T	T	T	C	C	T	A	C	T	G	G	T	C	C	G	A	T	T	C	C	A	C	C	C	C	C	T	C	A	C	G	A	C	T	A	A	T	A	A	T	A	A	C	T	T	T	A
CC9 Dunni		.	.	.	.	T	.	.	.	.	.	A	.	.	T	.	.	.	.	.	T	.	.	.	.	.	T	.	.	.	.	.	A	G	.	A	.	.	.	.	.	.	T	C	.	A	A	C	.
CC9 Pahari		.	.	.	.	.	.	.	.	T	.	A	A	.	T	.	.	G	.	.	.	.	.	.	.	.	A	.	.	T	.	.	A	T	.	A	.	.	C	.	.	C	.	.	T	A	A	.	.
CC9 Spretus		.	C	.	.	.	.	.	T	.	.	A	.	.	.	.	.	.	.	.	T	.	.	.	.	.	A	.	.	.	.	.	A	.	.	.	.	.	.	.	.	C	.	.	.	.	A	.	.
CC9 Mus		T	A	C	T	T	T	G	C	C	T	C	G	G	A	G	C	C	C	T	A	A	C	C	A	C	A	T	T	A	T	T	T	A	C	A	G	C	T	A	T	T	T	G	T	G	C	T	C
CC9 Dunni		.	.	.	.	A	.	.	T	.	.	.	.	.	.	.	.	.	.	.	G	.	.	.	.	.	.	C	.	.	.	.	.	.	.	.	.	.	.	.	.	C	.	.	.	.	.	.	.
CC9 Pahari		.	.	T	.	A	.	.	T	T	.	A	.	.	.	.	.	T	A	.	T	.	.	T	.	.	G	C	.	.	.	.	.	.	.	.	.	.	.	.	.	C	.	.	.	.	.	A	T
CC9 Spretus		.	.	.	.	.	.	.	.	.	.	T	.	.	.	.	.	.	.	.	.	.	.	.	.	.	.	.	.	.	.	.	.	.	.	.	.	.	.	.	.	.	.	.	.	.	.	C	.
CC9 Mus		A	C	A	T	C	A	A	A	A	A	A	A	T	C	A	T	T	G	C	C	T	T	C	T	C	T	A	C	A	T	C	A	A	G	C	C	A	A	C	T	A	G	G	C	C	T	G	A
CC9 Dunni		.	.	.	.	.	.	.	.	.	.	.	.	.	T	G	.	.	.	.	.	.	.	.	.	.	C	.	.	.	.	.	.	.	.	T	.	.	.	.	.	.	.	.	.	.	.	A	.
CC9 Pahari		.	.	.	.	T	.	.	.	.	.	.	.	.	.	G	.	A	.	.	T	.	.	.	.	.	.	.	.	.	.	.	C	.	.	.	.	.	.	.	.	.	.	.	A	T	.	A	.
CC9 Spretus		.	T	.	.	.	.	.	.	.	.	.	.	.	T	G	.	C	.	.	T	.	.	.	.	.	C	.	.	.	.	.	.	.	.	T	.	.	.	.	.	.	.	.	.	T	.	A	.
CC9 Mus		T	A	G	G	A	A	T	A	A	A	C	C	A	A	C	C	A	C	A	C	C	T	A	G	C	A	T	T	C	C	T	A	C	A	C	A	T	C	T	G	T	A	C	C	C	A	C	G
CC9 Dunni		.	.	.	.	.	.	.	.	.	.	.	.	.	.	.	.	.	.	.	.	.	.	.	.	.	.	.	.	T	.	.	.	.	.	T	.	.	T	.	.	.	.	.	.	.	.	T	.
CC9 Pahari		.	.	.	.	.	.	.	T	.	.	T	.	.	.	.	.	.	T	.	.	.	.	T	.	.	T	.	.	.	T	.	.	.	.	.	.	.	.	.	.	.	.	.	.	.	.	.	.
CC9 Spretus		.	.	.	.	G	.	.	.	.	.	.	.	.	.	.	.	.	T	.	.	.	.	.	.	.	.	.	.	T	.	.	.	.	.	T	.	.	.	.	.	C	.	.	.	.	.	.	.
CC9 Mus		C	T	A	T	A	C	T	C	T	T	T	A	T	A	T	G	C	T	C	T	G	G	C	T	C	A	A	T	C	A	T	T	C	A	T	A	G	C	C	T	G	G	C	A	G	A	C	G
CC9 Dunni		.	C	.	.	.	.	.	.	.	.	.	.	.	.	.	.	.	.	.	.	.	.	.	.	.	T	.	.	T	.	.	.	.	.	C	.	.	T	.	.	A	.	.	C	.	.	T	.
CC9 Pahari		.	C	.	.	.	.	.	T	.	.	C	.	.	.	.	.	.	.	.	C	.	.	A	.	.	.	.	.	T	.	.	C	.	.	.	.	.	T	.	.	A	.	G	.	.	.	.	.
CC9 Spretus		.	C	.	.	.	.	.	.	.	.	.	.	.	.	.	.	.	.	.	.	.	.	.	.	.	.	.	.	T	.	.	C	.	.	.	.	.	.	.	.	A	.	.	.	.	.	.	.
CC9 Mus		G	A	A	A	A	A	T	A	G	G	A	A	A	C	A	T	C	A	C	A	A	A	A	A	T	C	A	T	A	C	C	A	T	T	C	A	C	A	T	C	A	T	C	A	T	G	C	C
CC9 Dunni		.	.	.	.	.	.	.	.	.	.	.	.	G	T	.	.	A	.	.	.	.	.	.	G	C	T	.	.	.	.	.	.	.	.	T	.	.	C	.	.	.	.	.	C	.	.	.	.
CC9 Pahari		.	.	.	.	.	.	.	.	.	.	C	.	.	T	.	.	A	.	T	.	.	.	.	T	C	A	.	.	.	.	.	.	.	.	T	.	.	C	.	.	.	.	.	C	.	.	.	T
CC9 Spretus		.	.	.	.	.	.	.	.	.	.	.	.	.	T	.	.	.	.	.	.	.	.	.	.	C	.	.	.	G	.	.	.	.	.	.	.	.	C	.	.	.	.	.	.	.	.	.	T
CC9 Mus		G	C	C	T	C	G	C	C	C	T	C	A	C	A	G	G	A	A	T	A	C	C	A	T	T	C	C	T	A	A	C	A	G	G	G	T	T	C	T	A	C	T	C	A	A	A	A	G
CC9 Dunni		.	T	.	.	A	.	.	.	.	.	.	.	.	.	.	.	.	.	.	.	.	.	C	.	.	T	.	.	.	.	.	.	.	.	A	.	.	T	.	.	T	.	.	.	.	.	.	.
CC9 Pahari		.	.	.	.	A	.	.	.	-	.	.	.	.	G	.	.	C	.	.	.	.	.	.	.	.	.	.	.	T	.	.	.	.	.	A	.	.	T	.	.	.	.	.	.	.	.	.	.
CC9 Spretus		.	.	T	.	A	.	.	.	.	.	.	.	.	.	.	.	.	.	.	.	.	.	G	.	.	.	.	.	.	.	.	.	.	.	A	.	.	.	.	.	.	.	.	.	.	.	.	.
CC9 Mus		A	A	G	C	A	A	T	T	A	A	T	A	C	C	T	G	C	A	A	C	A	C	C	A	A	C	G	C	C	T	G	A	G	C	C	C	T	A	C	T	A	A	T	T	A	C	A	C
CC9 Dunni		.	.	.	.	C	.	.	C	.	.	.	.	.	.	.	.	.	.	.	.	.	.	.	.	.	.	.	.	.	.	.	.	.	.	.	.	.	.	.	.	.	.	.	C	.	.	.	.
CC9 Pahari		.	.	.	.	T	.	.	.	.	.	.	.	.	T	.	.	T	.	.	T	.	.	.	.	.	.	.	.	.	.	.	.	.	.	.	.	.	.	.	.	T	.	.	.	.	.	.	.
CC9 Spretus		.	.	.	.	.	.	.	.	.	.	.	.	.	.	.	.	.	.	.	.	.	.	.	.	.	.	.	.	.	.	.	.	.	.	.	.	.	.	.	.	.	.	.	.	.	.	.	.
CC9 Mus		C	T	A	T	A	A	C	A	G	C	T	A	T	G	T	A	C	A	G	C	A	T	A	C	G	A	A	T	C	A	T	T	T	A	C	T	T	C	G	T	A	A	C	A	A	T	A	A
CC9 Dunni		.	C	.	.	.	.	.	.	.	.	.	.	.	A	.	.	.	.	.	T	.	.	.	.	.	.	.	.	T	.	.	.	.	.	T	.	.	.	.	.	.	.	.	.	.	.	.	.
CC9 Pahari		.	A	.	.	.	.	.	.	.	.	C	.	.	.	.	.	T	.	.	.	.	.	G	.	.	.	.	.	T	.	.	.	.	.	.	.	.	.	.	.	T	.	.	C	.	.	.	.
CC9 Spretus		.	.	.	.	.	.	.	.	.	.	.	.	.	A	.	.	.	.	.	.	.	.	.	.	.	.	.	.	.	.	.	.	.	.	T	.	.	.	.	.	.	.	.	.	.	.	.	.
CC9 Mus		T	T	C	C	C	C	C	C	C	T	A	A	T	C	T	C	C	A	T	T	A	A	C	G	A	A	A	A	T	G	A	C	C	C	A	G	A	C	C	T	C	A	T	A	A	A	C	C
CC9 Dunni		.	C	.	.	T	.	.	.	.	.	.	.	.	.	.	.	.	.	.	.	.	.	.	.	.	.	.	.	C	A	.	.	.	.	.	.	.	.	.	.	.	.	.	.	.	.	T	.
CC9 Pahari		.	.	.	.	T	.	.	.	T	.	.	.	.	T	A	.	.	.	.	.	.	.	T	.	.	.	.	.	.	A	.	T	.	.	.	.	.	.	.	.	T	.	.	T	.	.	.	.
CC9 Spretus		.	.	.	.	T	.	.	.	.	.	.	.	.	.	.	.	.	.	.	.	.	.	.	.	.	G	.	.	.	.	.	T	.	.	.	.	.	.	.	.	.	.	.	.	.	.	.	.
CC9 Mus		T	A	G	C	A	T	T	C	G	G	A	A	G	C	A	T	C	T	T	T	G	C	A	G	G	A	T	T	T	G	T	C	A	T	C	T	C	A	T	A	T	A	A	T	A	T	T	C
CC9 Dunni		.	.	.	.	C	.	.	.	.	.	.	.	.	T	.	.	.	.	.	C	.	.	.	.	.	.	.	.	.	A	.	T	.	.	.	.	.	C	.	.	C	.	.	C	.	.	.	.
CC9 Pahari		.	.	.	.	.	.	.	T	.	.	.	.	.	.	.	.	T	A	.	A	.	.	.	.	.	.	.	.	.	A	.	T	.	.	T	.	.	.	.	.	.	.	.	.	.	.	.	.
CC9 Spretus		.	.	.	.	.	.	.	.	.	.	.	.	.	.	.	.	.	.	.	.	.	.	.	.	.	.	.	.	.	.	.	.	.	.	.	.	.	.	.	.	C	.	.	C	.	.	C	.
CC9 Mus		T	T	C	C	A	G	T	C	C	T	C	A	C	A	A	T	A	C	C	A	T	G	A	T	T	T	T	T	A	A	A	A	A	C	C	A	C	A	G	C	C	C	T	A	A	T	T	A
CC9 Dunni		.	C	.	A	.	A	.	T	.	.	.	.	.	.	.	.	.	.	.	.	.	.	.	.	.	.	C	.	.	.	.	.	.	.	.	.	.	.	.	.	.	.	.	T	.	.	C	.
CC9 Pahari		.	.	.	A	.	A	.	T	.	.	T	.	.	.	.	.	.	.	.	.	.	.	.	.	A	.	C	.	.	.	.	.	.	.	T	.	T	.	.	.	.	.	.	.	.	.	.	.
CC9 Spretus		.	C	.	.	.	A	.	.	.	.	T	.	.	.	.	.	.	.	.	.	.	.	.	C	.	.	.	.	.	.	.	.	.	.	.	.	.	.	.	.	.	.	.	.	.	.	.	.
CC9 Mus		G	A	T	T	C	C	T	A	A	T	C	G	C	A	C	T	A	G	A	A	C	T	A	A	A	C	A	A	C	C	T	A	A	C	C	A	T	A	A	A	A	C	T	A	T	C	A	A
CC9 Dunni		.	.	.	.	T	T	.	.	.	.	T	.	.	.	.	.	.	.	.	.	.	.	.	.	.	T	.	.	T	T	.	.	.	.	.	.	.	.	.	.	.	T	.	C	.	.	C	.
CC9 Pahari		.	T	.	.	T	.	.	T	.	.	T	.	.	C	.	.	.	.	.	.	T	.	.	.	.	.	.	.	T	T	.	.	.	.	.	.	C	.	.	.	.	T	.	T	.	.	T	.
CC9 Spretus		.	.	.	.	.	.	.	T	.	.	T	.	.	.	.	.	.	.	.	.	.	.	.	.	.	.	.	.	.	.	.	T	.	.	.	.	.	.	.	.	.	.	.	.	.	.	.	.
CC9 Mus		A	T	C	C	A	T	A	T	T	C	A	T	C	C	T	T	C	T	C	A	A	C	T	T	T	A	C	T	G	G	G	G	T	T	T	T	T	C	C	C	A	T	C	T	A	T	T	A
CC9 Dunni		.	C	.	.	.	.	.	C	.	.	.	.	.	T	.	.	.	.	.	.	.	.	C	C	.	.	.	.	A	.	.	.	.	.	.	.	.	.	.	.	.	.	.	A	.	.	.	.
CC9 Pahari		.	.	.	.	.	.	T	C	A	.	.	C	.	A	.	.	T	.	.	.	.	.	A	C	A	.	.	.	A	.	.	C	.	A	.	.	.	T	.	.	.	C	T	A	.	.	.	.
CC9 Spretus		.	C	.	.	.	.	.	C	.	.	.	.	.	T	.	.	.	.	.	.	.	.	.	.	.	.	.	.	A	.	.	T	.	.	.	.	.	.	.	.	.	.	.	.	.	.	.	.
CC9 Mus		C	A	C	C	C	A	T	A	A	A	A	T	C	T	C	T	C	A	A	C	C	T	A	A	G	C	C	T	A	A	A	A	A	C	A	T	C	C	C	T	A	A	C	T	C	T	C	C
CC9 Dunni		T	.	.	.	.	.	.	.	.	T	.	.	.	A	.	.	.	.	.	T	.	C	.	.	.	T	.	.	.	.	.	.	.	.	.	.	.	.	.	.	.	.	.	C	.	.	.	.
CC9 Pahari		T	.	.	.	T	.	A	.	.	.	.	.	.	C	.	.	.	.	.	T	.	A	T	.	.	T	T	.	.	.	.	T	.	T	.	.	.	.	T	.	.	.	A	.	.	.	T	A
CC9 Spretus		.	.	.	.	.	.	.	.	.	.	.	.	.	.	.	.	.	.	.	.	.	.	.	.	.	.	.	.	.	.	.	G	.	.	.	.	.	.	.	.	G	.	.	C	.	.	.	.
CC9 Mus		G	G	T	T	A	G	A	A	A	A	A	A	C	C	A	T	C	C	C	A	A	A	A	T	C	C	A	C	C	T	C	A	A	C	T	C	T	T	C	A	C	A	C	A	A	A	C	A
CC9 Dunni		.	A	C	.	.	.	.	.	.	.	.	G	T	T	.	.	.	.	.	.	.	.	.	.	.	A	.	.	.	.	.	.	.	.	.	.	.	.	.	.	.	.	.	T	.	.	.	.
CC9 Pahari		.	A	C	.	.	.	.	.	.	.	.	T	T	A	.	.	T	.	.	.	.	.	.	.	.	A	.	.	.	.	.	.	.	.	A	A	.	.	.	.	T	.	.	C	.	.	.	T
CC9 Spretus		.	A	C	.	.	.	.	.	.	.	.	.	.	.	.	.	T	.	.	.	.	.	.	.	.	T	.	.	.	.	.	.	.	.	.	.	.	C	.	.	.	.	.	.	.	.	.	.
CC9 Mus		C	A	A	C	C	A	A	C	C	A	A	A	A	A	G	G	C	T	T	A	A	T	T	A	A	A	T	T	G	T	A	C	T	T	T	A	T	A	T	C	A	T	T	C	C	T	A	A
CC9 Dunni		.	.	.	.	.	.	.	.	.	.	.	.	.	.	.	.	.	.	.	.	.	.	C	.	.	.	C	.	T	.	.	.	.	.	.	.	.	.	.	.	.	.	.	.	T	.	.	.
CC9 Pahari		T	.	.	.	.	.	.	T	.	.	.	.	.	.	.	.	A	C	.	.	.	.	.	.	.	.	.	.	A	.	.	.	.	.	.	.	.	.	.	.	T	.	.	.	T	.	.	G
CC9 Spretus		.	.	.	.	.	.	.	.	.	.	.	.	.	.	.	.	.	.	.	G	.	.	.	.	.	.	.	.	A	.	.	.	.	.	.	T	.	.	A	.	.	.	.	.	.	.	.	.
CC9 Mus		T	A	A	T	T	A	T	T	A	T	C	T	T	A	T	A	C	T	C	A	A	T	T	A	A	T	C	T	C	G	A	G	T	A	A	T	C	T	C	G	A	T	A	A	T	A	A	T
CC9 Dunni		.	.	.	.	.	.	.	.	.	.	T	.	.	.	.	.	.	A	.	T	.	.	.	.	.	.	.	C	.	.	.	.	.	G	.	.	.	.	.	A	.	.	.	.	.	.	.	.
CC9 Pahari		.	T	.	.	.	.	.	.	.	.	T	.	.	.	.	.	.	A	.	T	.	.	.	.	G	.	.	C	.	.	.	.	.	.	.	.	T	.	.	A	.	.	.	.	.	.	.	.
CC9 Spretus		.	.	.	.	.	.	.	.	.	.	.	C	.	.	.	.	.	.	.	T	.	.	.	.	.	.	.	C	.	.	.	.	.	.	.	.	.	.	.	A	.	.	.	.	.	.	.	.
CC9 Mus		A	A	A	C	A	A	A	G	A	T	C	A	C	C	C	A	G	C	T	A	C	T	A	C	C	A	T	C	A	T	T	C	A	A	G	T	A	G	C	A	C	A	A	C	T	A	T	A
CC9 Dunni		.	.	.	.	.	.	.	.	.	.	.	.	.	.	.	.	.	.	C	.	.	.	.	.	.	.	.	.	.	.	.	.	.	.	.	.	.	.	.	.	.	.	.	.	.	.	.	.
CC9 Pahari		.	.	.	T	.	.	.	.	.	C	.	.	.	.	.	.	.	.	.	.	.	A	.	.	T	.	.	T	.	.	.	.	.	.	.	.	.	.	.	.	.	.	.	.	.	.	.	.
CC9 Spretus		.	.	.	.	.	.	.	.	.	.	.	.	.	.	.	.	.	.	.	.	.	C	.	.	.	.	.	.	.	.	.	.	.	.	.	.	.	.	.	.	.	.	G	.	.	.	.	.
CC9 Mus		C	C	C	A	A	T	C	C	C	T	C	C	T	T	C	C	A	A	C	A	T	A	A	C	T	C	C	A	A	C	A	T	C	A	T	C	A	A	C	C	T	C	A	T	A	C	A	T
CC9 Dunni		A	.	.	.	.	.	A	.	.	C	.	.	.	.	.	.	.	G	T	.	.	.	.	.	A	.	.	.	.	T	.	.	.	.	.	.	C	.	.	.	.	.	G	.	.	.	.	.
CC9 Pahari		.	.	.	.	.	.	.	.	.	.	.	.	.	.	.	.	.	.	T	.	.	C	.	.	A	.	.	.	.	.	.	.	.	.	.	.	.	.	T	.	.	.	.	.	.	.	.	.
CC9 Spretus		.	.	.	.	.	.	.	.	.	C	.	.	.	.	.	.	.	G	.	.	.	.	.	.	C	.	.	.	.	.	.	.	.	G	.	.	.	.	.	.	.	.	.	.	.	T	.	.
CC9 Mus		C	A	A	A	C	C	A	T	C	A	A	G	A	T	T	A	A	T	T	A	C	T	C	C	A	A	C	T	T	C	A	T	C	A	T	A	A	T	A	A	T	T	A	A	G	C	A	C
CC9 Dunni		.	.	.	.	.	.	.	.	.	.	.	.	.	.	.	C	.	C	.	.	A	C	.	.	.	.	.	C	.	.	.	.	.	.	.	T	.	.	T	.	C	C	.	.	.	.	.	T
CC9 Pahari		T	.	.	.	.	T	T	.	.	T	.	A	.	.	C	.	.	C	.	.	A	C	T	.	.	.	T	.	.	.	.	.	.	.	.	.	.	.	.	.	.	.	.	.	A	.	.	A
CC9 Spretus		.	.	.	.	G	.	.	.	.	.	.	.	.	.	.	.	.	C	.	.	.	.	.	.	G	.	T	.	.	.	.	.	.	G	.	.	G	.	.	.	.	.	.	.	.	.	.	.
CC9 Mus		A	A	C	C	T	C	T	A	T	A	A	T	C	A	C	C	C	C	C	A	A	T	A	C	T	A	A	A	A	A	A	C	C	C	A	A	A	A	T	T	A	A	T	C	A	G	T	T
CC9 Dunni		.	.	T	.	.	.	.	.	.	C	.	C	.	.	.	T	.	.	T	.	.	A	.	.	.	.	.	.	.	.	.	.	T	.	.	.	.	.	.	.	.	.	C	.	.	A	.	.
CC9 Pahari		.	.	T	T	.	.	.	.	.	T	.	A	A	.	.	A	.	.	.	.	.	A	.	.	.	.	.	.	.	.	.	.	.	A	.	.	.	.	.	.	.	T	.	.	.	A	.	.
CC9 Spretus		T	.	.	.	.	.	.	.	.	.	.	.	T	.	.	T	.	.	T	.	.	C	.	.	C	.	G	.	.	.	.	.	.	.	.	.	.	.	.	.	.	.	C	.	.	A	.	.
CC9 Mus		C	T	C	T	G	G	A	T	A	T	T	C	C	T	C	A	G	T	A	G	C	T	A	T	A	G	C	A	G	T	C	G	T	A	T	A	T	C	C	A	A	A	C	A	C	A	A	C
CC9 Dunni		.	.	.	.	.	.	G	.	.	C	.	.	.	.	.	.	.	.	.	.	.	.	.	.	.	.	.	.	.	.	.	.	.	G	.	.	.	.	.	.	.	.	.	.	.	.	.	.
CC9 Pahari		.	.	.	A	.	.	.	.	.	C	.	.	T	.	.	.	.	.	.	.	.	C	.	.	.	.	.	.	.	.	T	.	.	.	.	.	A	.	.	.	.	.	.	.	.	.	.	.
CC9 Spretus		.	.	.	.	.	.	G	.	.	C	.	.	.	.	.	.	.	.	.	.	.	C	.	.	.	.	.	.	.	.	.	.	.	G	.	.	C	.	.	.	.	.	.	.	.	.	.	.
CC9 Mus		T	A	A	A	T	A	A	A	T	T	A	A	A	A	A	A	A	C	T	A	T	T	A	A	A	C	C	T	A	A	A	A	A	C	G	A	T	C	C	A	C	C	A	A	A	C	C	C
CC9 Dunni		C	.	.	.	.	.	.	.	.	.	.	.	.	.	.	.	.	.	.	.	.	.	.	.	.	.	.	.	.	.	.	.	.	.	.	.	C	.	.	.	.	.	.	.	.	.	.	.
CC9 Pahari		.	.	.	.	.	.	.	.	.	.	.	.	.	.	.	T	.	.	.	.	.	.	.	.	.	.	.	C	.	.	.	.	.	T	.	.	C	.	.	.	.	.	.	.	.	.	.	.
CC9 Spretus		.	.	.	.	.	.	.	.	.	.	.	.	.	.	.	.	.	.	C	.	.	.	.	G	.	.	.	.	.	.	.	.	.	.	.	.	C	.	.	.	.	.	.	.	.	.	.	.
CC9 Mus		A	C	A	A	C	C	A	A	C	A	A	A	C	C	C	A	C	T	A	A	C	A	A	T	T	A	A	A	C	C	T	A	A	A	C	C	T	C	C	A	T	A	A	A	T	A	G	G
CC9 Dunni		.	.	.	.	.	.	.	.	.	.	.	.	.	.	.	.	.	.	.	.	T	.	.	.	.	.	.	.	.	.	.	.	.	C	.	.	C	.	.	.	.	.	.	.	.	.	.	.
CC9 Pahari		.	.	.	.	.	.	T	.	.	.	.	.	A	.	.	.	.	.	.	.	T	.	.	.	.	.	.	.	.	.	.	.	.	C	.	.	A	.	.	.	.	.	.	.	.	.	.	.
CC9 Spretus		.	.	.	.	.	.	.	.	.	.	.	.	.	.	.	G	.	.	.	.	.	G	.	.	.	.	.	.	.	.	C	.	.	.	.	.	.	.	.	.	.	.	.	.	.	.	.	.
CC9 Mus		T	G	C	T	A	A	C	C	C	A	A	G	A	C	A	A	C	C	A	A	C	C	A	A	A	A	A	T	A	A	T	G	A	A	C	T	T	A	A	A	A	C	A	A	A	A	A	T
CC9 Dunni		A	.	.	.	.	.	.	.	.	.	.	.	.	.	.	C	.	.	.	.	.	T	.	.	.	.	.	.	.	.	.	.	.	.	.	.	.	.	.	.	.	.	.	.	.	.	.	.
CC9 Pahari		.	.	.	.	.	.	.	.	.	T	.	A	.	.	.	.	.	.	.	G	T	T	.	.	.	.	.	.	.	.	.	A	.	.	.	.	.	.	.	T	G	.	.	.	.	.	.	.
CC9 Spretus		.	.	.	C	.	.	.	.	.	.	.	.	G	.	.	.	.	.	.	.	.	.	.	.	.	.	.	.	.	.	.	.	.	.	.	.	C	.	.	.	.	T	.	.	.	.	.	.
CC9 Mus		T	A	T	T	T	C	T	A	C	A	C	A	G	C	A	T	T	C	A	A	C	T	G	C	G	A	C	C	A	A	T	G	A	C	A	T	G	A	A	A	A	A	T	C	A	T	C	G
CC9 Dunni		.	.	.	.	.	.	.	.	.	.	.	.	.	.	.	.	.	.	.	.	.	.	.	.	.	.	.	.	.	.	.	.	.	.	.	.	.	.	.	.	.	.	.	.	.	.	.	.
CC9 Pahari		.	.	.	.	C	.	.	.	.	.	.	.	.	.	.	.	.	.	.	.	.	C	.	T	.	.	.	.	.	.	.	.	.	.	.	.	.	.	.	.	.	.	.	.	.	.	.	.
CC9 Spretus		.	.	.	.	.	.	C	.	.	.	.	.	.	.	.	.	.	T	.	.	.	.	.	.	.	.	.	.	.	.	.	.	.	.	.	.	.	.	.	.	.	.	.	.	.	.	.	.
CC9 Mus		T	A	C	A	G	A	A	A	C	A	C	C	T	A	A	T	G	A	C	A	A	A	C	A	T	A	C	G	A	A	A	A	A	C	A	C	A	C	C	C	A	T	T	A	T	T	T	A
CC9 Dunni		.	.	.	.	.	.	.	.	.	.	.	.	.	.	.	.	.	.	.	.	.	.	.	.	.	.	.	.	.	.	.	.	.	.	.	.	.	.	.	.	.	C	.	G	.	.	.	.
CC9 Pahari		.	.	T	.	.	.	.	.	.	.	.	.	.	.	.	.	.	.	.	.	.	.	.	.	.	.	.	.	.	.	.	.	.	.	.	.	.	.	.	.	.	C	.	.	.	.	.	.
CC9 Spretus		.	.	.	.	.	.	.	.	.	.	T	.	.	.	.	.	.	.	.	.	.	.	.	.	.	G	.	.	G	.	.	.	.	.	.	.	.	.	.	.	.	.	.	.	.	.	.	.
CC9 Mus		A	C	T	C	A	T	T	C	A	T	T	G	A	C	C	T	A	C	C	T	G	C	C	C	C	A	T	C	C	A	A	C	A	T	T	T	C	A	T	C	A	T	G	A	T	G	A	A
CC9 Dunni		.	.	.	.	T	.	.	.	.	.	.	.	.	.	T	.	.	.	.	C	.	.	.	.	.	.	.	.	.	.	.	.	.	.	.	.	.	.	.	.	G	.	.	.	.	.	.	.
CC9 Pahari		.	.	.	.	T	.	.	.	.	.	.	.	.	.	T	.	.	.	.	.	.	.	.	.	.	.	.	.	T	.	.	.	.	.	C	.	.	.	.	.	.	.	.	.	.	.	.	.
CC9 Spretus		.	T	.	.	.	.	.	.	.	.	.	.	.	.	T	.	.	.	.	C	A	.	.	.	.	.	.	.	.	.	.	T	.	.	C	.	.	.	.	.	.	.	.	.	.	.	.	.
CC9 Mus		T	T	C	T	A	G	G	A	G	T	C	T	G	C	C	T	A	A	T	A	G	T	C	C	A	A	A	T	C	A	T	T	A	C	A	G	G	T	C	T	T	T	T	C	T	T	A	G
CC9 Dunni		.	A	.	.	.	.	.	.	A	.	.	.	.	.	.	.	.	.	.	.	.	.	.	.	.	.	.	.	.	.	.	.	.	.	.	.	.	C	.	.	A	.	.	.	.	.	.	.
CC9 Pahari		.	A	.	.	.	.	.	.	A	.	.	.	.	.	.	.	.	.	.	.	.	.	A	.	.	.	.	.	T	.	.	.	.	.	.	.	.	A	.	.	A	.	.	T	C	.	.	.
CC9 Spretus		.	C	.	.	.	.	.	.	A	.	.	.	.	T	.	.	.	.	.	.	.	.	.	.	.	.	.	.	.	.	.	.	.	.	.	.	.	C	.	.	A	.	.	.	.	.	.	.
CC9 Mus		C	A	T	C	A	G	A	T	A	C	A	A	T	A	A	C	A	G	C	C	T	T	T	T	C	A	T	C	A	G	T	A	A	C	A	C	A	C	A	T	T	T	G	T	C	G	A	G
CC9 Dunni		.	.	.	.	.	.	.	C	.	.	.	.	.	.	.	.	.	.	.	T	.	.	C	.	.	.	.	.	.	.	.	.	.	.	C	.	.	.	.	.	.	.	.	C	.	.	.	.
CC9 Pahari		.	.	.	.	T	.	.	.	.	.	.	.	.	.	.	.	.	.	.	.	.	.	.	.	.	.	.	.	.	.	.	C	.	.	.	.	.	.	.	.	C	.	.	.	.	.	.	.
CC9 Spretus		.	.	.	.	.	.	.	C	.	.	.	.	.	G	.	.	.	.	.	.	.	.	C	.	.	.	.	.	.	.	.	.	.	.	T	.	.	T	.	.	C	.	.	C	.	.	.	.
CC9 Mus		G	G	T	G	A	C	T	A	A	T	C	C	G	A	T	A	T	A	T	A	C	A	C	G	C	A	A	A	C	G	G	A	G	C	C	T	C	A	A	T	A	T	T	T	T	T	T	A
CC9 Dunni		.	A	.	.	.	.	.	.	.	.	.	.	.	.	.	.	.	.	.	.	.	.	.	.	.	.	.	.	T	.	.	.	.	.	T	.	.	.	.	.	.	.	.	.	.	.	C	.
CC9 Pahari		.	T	.	.	.	T	.	.	.	.	T	.	.	.	.	.	.	.	.	.	.	.	T	.	.	.	.	.	T	.	.	.	.	.	A	.	.	T	.	.	.	.	.	C	.	.	C	.
CC9 Spretus		.	.	.	.	.	T	.	.	.	.	.	.	.	.	.	.	.	.	.	.	.	.	.	.	.	.	.	.	T	.	.	.	.	.	.	.	.	.	.	.	.	.	.	.	.	.	C	.
CC9 Mus		T	T	C	A	T	G	T	C	G	G	A	C	G	A	G	G	C	T	T	A	T	A	T	T	A	T	G	G	A	T	C	A	T	A	T	A	C	A	T	T	T	A	T	A	G	A	A	A
CC9 Dunni		.	A	.	.	C	.	.	.	.	.	.	.	.	.	.	.	A	A	.	.	.	.	C	.	.	C	.	.	.	.	.	C	.	.	.	.	.	.	.	.	.	.	.	.	.	.	.	.
CC9 Pahari		.	A	.	.	.	.	.	T	.	.	.	.	.	.	.	.	G	A	.	.	.	.	.	.	.	C	.	.	.	.	.	.	.	.	.	.	.	.	.	.	.	.	.	.	.	.	.	.
CC9 Spretus		.	.	.	.	.	.	.	.	.	.	.	.	.	.	.	.	A	A	.	G	.	.	C	.	.	C	.	.	.	.	.	C	.	.	C	.	.	.	.	.	C	.	.	.	.	.	.	.
CC9 Mus		G	A	G	T	A	C	T	T	C	T	A	C	T	G	T	T	C	G	C	A	G	T	C	A	T	A	G	C	C	A	C	A	G	C	A	T	T	T	A	T	A	G	G	C	T	A	C	G
CC9 Dunni		.	.	.	.	C	.	.	.	.	.	.	T	.	A	.	.	T	.	.	.	.	.	A	.	.	.	.	.	.	.	.	.	.	.	.	.	.	C	.	.	.	.	.	.	.	.	T	.
CC9 Pahari		.	.	.	.	C	.	.	C	.	.	G	.	.	A	.	.	T	.	.	.	.	.	T	.	.	.	.	.	.	.	.	.	.	.	.	.	.	.	.	.	.	.	.	.	.	.	T	.
CC9 Spretus		.	.	.	.	.	.	.	.	.	.	.	.	.	A	.	.	.	.	.	.	.	.	A	.	.	.	.	.	.	.	.	.	.	.	.	.	.	.	.	.	.	.	.	.	.	.	T	.
CC9 Mus		G	A	C	A	A	A	T	A	T	C	A	T	T	C	T	G	A	G	G	T	G	C	C	A	C	A	G	T	T	A	T	T	A	C	A	A	A	C	C	T	C	C	T	A	T	C	A	G
CC9 Dunni		.	.	.	.	.	.	.	.	.	.	.	.	.	.	.	.	.	.	.	A	.	.	T	.	.	.	.	.	A	.	.	.	.	.	.	.	.	.	.	.	.	.	.	.	.	.	.	.
CC9 Pahari		.	.	.	.	.	.	.	.	.	.	.	.	.	T	.	.	.	.	.	G	.	.	A	.	.	.	.	.	A	.	.	.	.	.	C	.	.	T	.	.	.	.	.	.	.	.	.	.
CC9 Spretus		.	.	.	.	.	.	.	.	.	.	.	.	.	.	.	.	.	.	.	A	.	.	.	.	.	.	.	.	.	.	.	.	.	.	.	.	.	.	.	.	.	.	.	.	.	.	.	.
CC9 Mus		T	T	G	G	A	A	C	A	A	C	C	C	T	A	G	T	C	G	A	A	T	G	A	A	T	T	T	G	A	G	G	G	G	G	C	T	T	C	T	C	A	G	T	A	G	A	C	A
CC9 Dunni		.	C	.	.	.	.	.	.	.	.	.	T	.	.	.	.	.	.	.	.	.	.	.	.	.	C	.	.	.	.	.	T	.	.	.	.	.	.	.	.	.	.	.	.	.	.	.	.
CC9 Pahari		.	.	.	.	.	.	.	T	.	.	T	.	.	.	.	.	T	.	.	.	.	.	.	.	.	.	.	.	.	.	.	T	.	.	A	.	.	.	.	.	.	.	.	.	.	.	T	.
CC9 Spretus		.	.	.	.	.	.	.	.	.	.	.	.	.	.	.	.	.	.	.	.	.	.	G	.	.	.	.	.	.	.	.	.	.	.	.	.	.	.	.	.	.	.	.	.	.	.	.	.
CC9 Mus		C	C	C	G	A	T	T	C	T	T	C	G	C	T	T	T	C	C	A	C	T	T	C	A	T	C	T	T	A	C	C	A	T	T	T	A	T	T	A	T	C	G	C	G	G	C	C	C
CC9 Dunni		.	.	.	.	.	.	.	T	.	.	T	.	.	C	.	.	.	.	.	.	.	.	.	.	.	.	.	.	.	.	.	.	.	.	C	.	.	C	.	.	T	A	.	A	.	.	T	A
CC9 Pahari		.	A	.	.	.	.	.	T	.	.	T	.	.	.	.	.	T	.	.	.	.	.	.	.	.	T	.	.	.	.	.	.	.	.	C	.	.	.	.	.	.	A	.	A	.	.	.	T
CC9 Spretus		.	.	.	.	.	.	.	.	.	.	.	.	.	C	.	.	.	.	.	.	.	.	.	.	.	.	.	.	G	.	.	.	.	.	C	.	.	C	.	.	.	.	.	A	.	.	.	.
CC9 Mus		A	C	C	T	C	C	T	C	T	T	C	C	T	C	C	A	C	G	A	A	A	C	A	G	G	A	T	C	A	A	A	C	A	A	C	C	C	A	A	C	A	G	G	A	T	T	A	A
CC9 Dunni		.	.	.	.	.	.	.	A	.	.	.	.	.	A	.	.	.	.	.	.	.	.	.	.	.	.	.	.	T	.	.	.	.	.	.	.	.	C	.	.	.	.	.	C	C	.	.	.
CC9 Pahari		.	T	.	.	.	.	.	.	.	.	T	.	.	.	.	.	T	.	.	.	.	.	.	.	.	.	.	.	.	.	.	.	.	.	.	.	.	T	.	.	.	.	.	C	C	.	.	.
CC9 Spretus		.	.	.	.	.	.	.	.	.	.	T	.	.	.	.	.	T	.	.	.	.	.	.	.	.	.	.	.	.	.	.	.	.	.	.	.	.	.	.	.	.	.	.	.	C	.	.	.
CC9 Mus		A	T	A	A	A	A	T	T	C	C	A	T	T	T	C	A	C	C	C	C	T	A	C	T	A	T	A	C	A	A	T	C	A	A	A	G	A	T	A	T	C	C	T	A	G	G	T	A
CC9 Dunni		.	C	.	.	.	.	.	.	.	.	T	.	.	C	.	.	.	.	.	.	.	.	.	.	.	C	.	.	T	.	.	.	.	.	.	.	.	C	.	.	.	.	.	.	.	.	A	.
CC9 Pahari		.	.	.	.	.	.	.	.	.	.	.	.	.	.	.	.	.	.	.	A	.	.	.	.	.	.	.	.	.	.	.	T	.	.	.	.	.	C	.	.	T	T	.	.	.	.	A	G
CC9 Spretus		.	.	.	.	.	.	.	.	.	.	.	.	.	C	.	.	.	.	.	.	.	.	.	.	.	C	.	.	.	.	.	.	.	.	.	.	.	.	.	.	.	.	.	.	.	.	.	.
CC9 Mus		T	C	T	T	A	A	T	T	C	T	C	A	T	A	A	C	C	C	T	A	G	T	A	T	T	A	T	T	T	T	T	C	C	C	A	G	A	C	A	T	A	C	T	A	G	G	A	G
CC9 Dunni		.	T	C	.	G	T	.	.	.	.	T	.	.	.	.	.	.	.	.	.	.	.	C	C	.	.	.	.	.	.	.	T	.	.	.	.	.	T	.	.	.	T	.	.	.	.	T	.
CC9 Pahari		.	.	C	.	.	T	.	.	.	.	T	.	.	.	.	T	.	T	.	.	.	.	.	C	.	T	.	.	C	.	.	.	.	.	.	.	.	.	.	.	.	.	.	.	.	.	.	.
CC9 Spretus		.	T	C	.	.	C	.	.	.	.	.	.	.	.	.	.	.	.	.	.	.	.	.	.	.	G	.	.	C	.	.	.	.	.	.	.	.	.	.	.	.	.	.	.	.	.	.	.
CC9 Mus		A	C	A	T	A	C	C	A	G	C	T	A	A	T	C	C	A	C	T	A	A	A	C	A	C	C	C	C	A	C	C	C	C	A	T	A	T	T	A	A	A	C	C	C	G	A	A	T
CC9 Dunni		.	T	.	.	.	.	.	.	.	.	A	.	.	C	.	.	.	.	.	.	.	.	.	.	.	.	.	.	.	.	.	.	.	.	C	.	.	.	.	.	.	.	.	A	.	.	.	.
CC9 Pahari		.	T	.	.	G	.	.	.	.	.	.	.	.	.	.	.	.	.	.	T	.	.	.	.	.	T	.	.	.	.	.	.	.	.	C	.	.	C	.	.	.	.	.	A	.	.	.	.
CC9 Spretus		.	.	.	.	.	.	.	.	.	.	C	.	.	C	.	.	.	.	.	.	.	.	.	.	.	.	.	.	.	.	.	A	.	.	.	.	.	.	.	.	.	.	.	.	.	.	.	.
CC9 Mus		T	T	G	C	A	T	A	C	G	C	C	A	T	T	C	T	A	C	G	C	T	C	A	A	T	C	C	C	C	A	A	T	A	A	A	C	T	A	G	G	A	G	G	T	G	T	C	C
CC9 Dunni		.	C	.	.	.	.	.	.	.	.	.	.	.	.	T	.	.	.	.	.	.	.	T	.	.	T	.	.	.	.	.	C	.	.	.	.	.	.	.	.	.	.	.	A	.	.	T	T
CC9 Pahari		.	.	.	.	.	.	.	T	.	.	A	.	.	C	.	.	T	.	.	A	.	.	T	.	.	.	.	.	T	.	.	C	.	.	.	.	.	.	.	.	.	.	.	A	.	.	.	.
CC9 Spretus		.	C	.	.	C	.	.	.	.	.	.	.	.	.	T	.	.	.	.	.	.	.	.	.	.	.	.	.	.	.	.	C	.	.	.	.	.	.	.	.	.	.	.	A	.	.	.	T
CC9 Mus		T	A	T	C	T	A	T	C	C	T	A	A	T	T	T	T	A	G	C	C	C	T	A	A	T	A	C	C	T	T	T	C	C	T	T	C	A	T	A	C	C	T	C	A	A	A	G	C
CC9 Dunni		.	.	.	.	C	.	.	.	.	.	.	.	.	C	C	.	.	.	.	.	.	.	T	T	.	.	.	.	C	.	.	.	T	.	A	.	.	C	.	.	T	.	.	.	.	.	A	.
CC9 Pahari		.	.	.	.	.	.	.	.	.	.	T	.	.	.	.	.	.	.	.	A	.	.	T	C	.	.	.	.	.	.	.	T	.	.	.	.	.	.	.	.	.	.	.	.	.	.	A	.
CC9 Spretus		.	.	.	.	.	.	.	T	.	.	.	.	.	.	.	.	.	.	.	.	.	.	.	.	.	.	.	.	.	.	.	T	.	.	C	.	.	C	.	.	T	.	.	.	.	.	A	.
CC9 Mus		T	A	T	T	C	C	G	C	C	C	A	A	T	C	A	C	A	C	A	A	A	T	T	T	T	G	T	A	C	T	G	A	A	T	C	C	T	A	G	T	A	G	C	C	A	A	C	C
CC9 Dunni		.	.	.	.	.	.	.	T	.	.	.	.	.	.	.	.	C	.	.	.	.	.	C	.	.	A	.	.	.	.	.	.	.	.	T	.	.	.	.	.	.	.	.	.	.	.	.	.
CC9 Pahari		.	.	.	.	T	.	.	T	.	.	T	.	.	.	.	.	T	.	.	.	.	C	C	C	.	A	.	.	.	.	.	.	C	.	T	.	.	.	.	.	.	.	.	A	.	.	.	.
CC9 Spretus		.	.	.	.	.	.	.	.	.	.	.	.	.	.	.	.	.	.	.	.	.	.	C	.	.	.	.	.	T	.	.	.	.	.	.	.	.	.	.	.	.	.	.	A	.	.	.	.
CC9 Mus		C	C	T	G	A	A	T	T	G	G	G	G	G	C	C	A	A	C	C	A	G	T	A	G	A	A	C	A	C	C	C	A	T	T	T	A	T	T	A	T	C	A	T	T	G	G	C	C
CC9 Dunni		.	T	.	.	.	.	.	.	.	.	A	.	.	A	.	.	.	.	.	.	.	.	.	.	.	.	.	.	.	.	.	C	.	.	C	.	.	C	.	.	.	.	.	.	.	.	.	.
CC9 Pahari		.	.	.	.	.	.	.	.	.	.	T	.	.	T	.	.	.	.	.	.	.	.	.	.	.	.	.	.	.	.	.	.	.	.	.	.	.	.	.	.	.	.	.	C	.	.	T	.
CC9 Spretus		.	T	.	.	.	.	.	.	.	.	A	.	.	.	.	.	.	.	.	.	.	.	.	.	.	.	.	.	T	.	.	.	.	.	C	.	.	.	.	.	T	.	.	.	.	.	.	.
CC9 Mus		T	C	T	C	A	T	A	C	T	T	C	T	C	A	A	T	C	A	T	C	T	T	A	A	T	T	C	T	T	A	T	A	C	C	A	A	T	C	T	C	A	G	G	A	A	T	T	A
CC9 Dunni		.	T	.	.	C	.	.	.	.	.	.	.	.	.	.	.	T	.	.	.	.	.	.	.	.	C	.	.	A	.	.	.	.	.	.	.	.	.	.	.	.	.	.	C	.	.	.	.
CC9 Pahari		.	.	.	.	C	.	.	.	.	.	T	.	.	T	.	.	T	.	.	.	C	.	.	.	.	.	.	.	.	.	.	.	.	.	.	.	.	.	.	.	.	.	.	.	.	.	.	.
CC9 Spretus		.	.	.	.	.	.	.	.	.	.	.	.	.	G	.	.	.	.	.	.	.	.	.	.	.	C	.	.	C	.	.	.	.	.	.	.	.	.	.	.	.	.	.	.	.	.	.	.
CC9 Mus		T	A	C	T	A	A	A	A	T	T	A	T	A	T	C	C	A	T	G	T	C	T	T	G	A	T	A	G	T	A	T	A	A	A	C	A	T	T	A	C	T	C	T	G	G	T	C	T
CC9 Dunni		.	.	.	.	.	.	.	.	.	.	.	.	.	.	.	.	.	.	.	.	.	.	.	.	.	.	.	.	.	.	.	.	.	.	T	.	.	.	.	.	.	.	.	.	.	.	.	.
CC9 Pahari		.	.	.	.	.	.	.	.	.	.	.	.	.	.	.	.	.	.	.	C	.	C	.	.	.	.	.	.	.	.	.	.	.	T	.	.	.	.	.	.	C	T	.	.	.	.	.	.
CC9 Spretus		.	.	.	.	.	.	.	.	.	.	.	.	.	.	.	.	.	.	.	.	.	.	.	.	.	.	.	.	.	.	.	.	.	.	.	.	.	.	.	.	C	.	.	.	.	.	.	.
CC9 Mus		A	T	G	A	A	G	A	T	C	T	T	C	T	C	T	T	C	T	C	A	A	G	A	C	A	T	C	A	A	G	A	A	G	A	A	G	G	A	G	C	T	A	-	-	C	T	C	C
CC9 Dunni		.	.	.	.	.	.	.	.	.	.	.	.	.	.	.	.	.	.	.	.	.	.	.	.	.	.	.	.	.	.	.	.	.	.	.	.	.	.	A	.	C	T	A	-	T	.	.	.
CC9 Pahari		.	.	.	.	.	.	.	.	T	A	A	.	.	.	.	.	.	.	.	.	.	.	G	.	.	.	.	.	.	.	.	.	.	.	.	.	.	.	A	.	.	T	A	C	T	.	.	.
CC9 Spretus		.	.	.	.	.	.	.	.	.	.	.	.	.	.	.	.	.	.	.	.	.	.	.	.	.	.	.	.	.	.	.	.	.	.	.	.	.	.	A	T	.	.	A	-	.	.	.	.
CC9 Mus		C	C	C	A	A	A	G	C	T	G	G	T	A	T	T	C	T	A	A	T	T	A	A	A	C	T	A	C	T	T	C	T	T	G	A	-	-	G	T	A	C	A	T	A	A	A	T	T
CC9 Dunni		.	.	.	.	.	.	.	.	.	.	A	.	.	.	.	.	.	.	.	.	.	.	.	.	.	.	.	.	.	.	.	.	.	.	.	-	-	.	.	.	.	.	.	.	.	.	A	.
CC9 Pahari		.	.	.	.	.	.	.	.	.	.	A	.	.	.	.	.	.	.	G	.	.	.	.	.	.	.	.	.	.	.	.	.	.	.	.	A	C	.	.	.	.	.	.	.	.	.	A	C
CC9 Spretus		.	.	.	.	.	.	.	.	.	.	.	.	.	.	.	.	.	.	.	.	.	.	.	.	.	.	.	.	.	.	.	.	.	.	.	-	-	.	.	.	.	.	.	.	.	.	.	.
CC9 Mus		C	A	G	T	A	C	A	T	T	T	A	T	G	T	A	T	A	T	C	G	T	A	C	A	T	T	A	A	A	C	T	A	T	T	T	T	C	C	C	C	A	A	G	C	A	T	A	T
CC9 Dunni		T	.	A	.	.	.	.	.	.	.	.	.	.	.	.	.	.	.	.	.	.	.	.	.	.	.	.	.	T	T	.	.	C	A	.	.	.	.	.	.	T	.	.	.	.	.	.	.
CC9 Pahari		T	.	.	.	.	.	.	.	C	.	.	.	.	.	.	.	.	.	.	.	.	.	.	.	.	.	.	.	.	T	.	.	.	C	.	.	.	.	.	.	T	.	.	.	.	.	.	.
CC9 Spretus		T	.	.	.	.	.	.	.	.	.	.	.	.	.	.	.	.	.	.	.	.	.	.	.	.	.	.	.	.	T	.	.	.	A	.	.	.	.	.	.	.	.	.	.	.	.	.	.
CC9 Mus		T	A	A	A	T	C	A	A	T	G	G	T	T	C	A	G	G	T	C	A	T	A	A	A	A	T	A	A	T	C	A	T	C	A	A	C	A	T	A	A	A	T	C	A	A	T	A	T
CC9 Dunni		.	.	T	.	.	.	.	.	.	.	A	.	.	A	.	C	A	A	.	.	.	C	C	T	.	C	.	.	.	A	.	.	.	.	C	.	.	.	.	C	.	A	A	.	C	A	.	.
CC9 Pahari		G	.	.	C	.	T	.	.	.	.	T	.	C	T	.	C	T	.	.	.	.	T	C	.	C	C	C	T	A	A	C	.	.	.	.	.	.	.	.	C	C	C	T	C	C	.	C	C
CC9 Spretus		.	.	T	.	.	.	.	.	.	.	A	.	C	T	.	.	C	A	.	.	.	.	.	.	.	C	C	.	.	A	C	.	.	.	.	.	.	.	.	.	C	A	T	.	-	C	.	C
CC9 Mus		T	A	T	T	A	T	C	T	T	A	A	A	C	A	C	A	T	T	-	A	A	A	C	T	A	A	T	G	T	T	A	T	A	A	G	G	A	C	A	T	A	T	C	T	G	T	G	T
CC9 Dunni		.	.	.	-	-	.	.	A	.	T	T	C	T	.	.	.	.	.	-	T	.	.	T	.	.	.	.	.	C	.	T	C	T	C	A	.	.	.	.	.	.	.	.	.	.	.	.	.
CC9 Pahari		.	.	.	-	-	.	.	A	C	C	.	.	T	.	.	.	.	.	C	T	.	.	T	.	.	.	.	.	A	.	C	.	.	.	A	.	.	.	.	.	.	.	.	.	.	.	.	.
CC9 Spretus		.	.	.	.	.	.	.	A	.	.	.	-	T	.	.	.	.	.	-	.	.	.	T	C	.	.	.	.	.	.	T	.	T	.	A	.	.	.	.	.	.	.	.	.	.	.	.	.
CC9 Mus		A	C	C	A	T	A	-	C	A	G	T	C	A	T	A	A	A	C	T	C	T	T	C	T	C	T	T	C	C	A	T	A	T	G	A	C	T	A	T	C	C	C	C	T	T	C	C	C
CC9 Dunni		.	.	.	.	.	T	T	.	C	.	.	.	.	.	.	.	.	.	C	T	.	.	.	.	.	.	.	.	.	.	.	.	.	.	.	.	.	.	.	.	.	.	.	.	.	.	.	.
CC9 Pahari		.	.	.	.	.	T	-	A	.	.	.	.	.	.	.	.	.	.	C	T	.	.	.	.	.	.	.	.	.	.	.	.	.	.	.	.	.	.	.	.	.	.	.	.	.	.	.	A
CC9 Spretus		.	.	.	.	.	.	-	.	.	.	.	.	.	.	.	.	.	.	C	.	.	.	.	.	.	.	.	.	.	.	.	.	.	.	.	.	.	.	.	.	.	.	.	.	.	.	.	.
CC9 Mus		T	A	A	T	C	T	A	C	C	A	T	C	C	T	C	C	G	T	G	A	A	A	C	C	A	A	C	A	A	C	C	C	G	C	C	C	A	C	C	A	A	T	G	C	C	C	C	T
CC9 Dunni		.	.	.	.	.	.	.	.	.	.	.	.	.	.	.	.	.	.	.	.	.	.	.	.	.	.	.	.	.	.	.	.	.	.	.	.	.	.	.	.	T	.	.	.	.	.	.	.
CC9 Pahari		.	C	G	.	.	.	.	.	.	.	.	.	.	.	.	.	.	.	.	.	.	.	.	.	.	.	.	.	.	.	.	.	.	.	.	.	.	.	.	T	.	.	.	.	.	.	.	.
CC9 Spretus		.	.	.	.	.	.	.	.	.	.	.	.	.	.	.	.	.	.	.	.	.	.	.	.	.	.	.	.	.	.	.	.	.	.	.	.	.	.	.	.	.	.	.	.	.	.	.	.
CC9 Mus		G	G	C	C	C	A	T	T	A	-	A	A	C	T	T	G	G	G	G	G	T	A	G	C	T	A	A	A	C	T	G	A	A	A	C	T	T	T	A	T	C	A	G	A	C	A	T	C
CC9 Dunni		.	.	.	.	.	.	.	.	.	-	.	.	.	.	.	.	.	.	.	.	.	.	.	.	.	.	.	T	G	.	.	.	.	.	.	.	.	.	.	.	.	.	.	.	.	.	.	.
CC9 Pahari		.	.	.	.	.	.	.	.	T	T	.	.	.	.	.	.	.	.	.	.	.	.	.	.	.	.	.	T	G	.	.	.	.	.	.	.	.	.	.	.	.	.	.	.	.	.	.	.
CC9 Spretus		.	.	.	.	.	.	.	.	.	-	.	.	.	.	.	.	.	.	.	.	.	.	.	.	.	.	.	.	.	.	.	.	.	.	.	.	.	.	.	.	.	.	.	.	.	.	.	.
CC9 Mus		C	A	G	G	G	C	C	A	T	C	A	A	A	T	G	C	G	T	T	A	T	C	G	C	C	C	A	T	A	C	G	T	T	C	C	C	C	T	T	A	A	A	T	A	A	G	A	C
CC9 Dunni		.	.	.	.	.	.	.	.	.	.	.	.	.	.	.	.	.	.	.	.	.	.	.	.	.	.	.	.	.	.	.	.	.	.	.	.	.	.	.	.	.	.	.	.	.	.	.	.
CC9 Pahari		.	.	.	.	.	.	.	.	.	.	.	.	T	.	.	.	.	.	.	.	.	.	.	.	.	.	.	.	.	.	.	.	.	.	.	.	.	.	.	.	.	.	.	.	.	.	.	.
CC9 Spretus		.	.	.	.	.	.	.	.	.	.	.	.	.	.	.	.	.	.	.	.	.	.	.	.	.	.	.	.	.	.	.	.	.	.	.	.	.	.	.	.	.	.	.	.	.	.	.	.
CC9 Mus		T	C	G	G	G	T	C	T	A	A	T	C	A	G	C	C	C	A	T	G	A	C	C	A	A	C	A	T	A	A	C	T	G	T	G	G	T	G	T	C	A	T	G	C	A	T	T	T
CC9 Dunni		A	.	.	.	.	.	.	.	.	.	.	.	.	.	.	.	.	.	.	.	.	.	.	.	.	.	.	.	.	.	.	.	.	.	.	.	.	.	.	.	.	.	.	.	.	.	.	.
CC9 Pahari		A	.	.	.	.	.	.	.	.	.	.	.	.	.	.	.	.	.	.	.	.	.	.	.	.	.	.	.	.	.	.	.	.	.	.	.	.	.	.	.	.	G	.	.	C	.	.	.
CC9 Spretus		A	.	.	.	.	.	.	.	.	.	.	.	.	.	.	.	.	.	.	.	.	.	.	.	.	.	.	.	.	.	.	.	.	.	.	.	.	.	.	.	.	.	.	.	.	.	.	.
CC9 Mus		T	T	T	T	G	G	C	C	T	A	C	T	T	T	C	A	T	C	A	A	C	A	T	A	G	C	C	G	T	C	A	A	G	G	C	A	T	G	A	A	A	G	G	A	C	A	G	C
CC9 Dunni		.	.	.	.	A	.	G	T	.	.	.	.	.	.	.	.	.	.	.	.	.	.	.	.	.	.	.	.	.	.	.	.	.	.	.	T	.	.	.	.	.	.	.	.	.	.	.	.
CC9 Pahari		.	.	.	.	.	.	.	.	.	.	.	.	.	.	.	.	.	.	.	.	.	.	.	.	.	.	.	.	.	.	.	.	.	.	.	.	.	.	.	.	.	.	.	.	.	.	.	.
CC9 Spretus		.	.	.	.	A	.	.	.	.	.	.	.	.	.	.	.	.	.	.	.	.	.	.	.	.	.	.	.	.	.	.	.	.	.	.	.	.	.	.	.	.	.	.	.	.	.	.	.
CC9 Mus		C	G	C	A	C	C	T	A	C	G	G	T	G	A	A	G	A	A	T	C	A	T	T	A	G	T	C	C	G	C	A	-	A	A	A	C	C	C	A	A	T	C	A	C	C	T	A	A
CC9 Dunni		.	.	.	.	.	.	.	.	.	.	.	.	C	.	.	.	.	.	.	.	.	.	.	.	.	.	.	.	.	.	.	-	.	.	.	.	.	.	.	.	.	.	.	.	.	A	.	.
CC9 Pahari		.	.	.	G	.	.	.	.	.	.	.	.	.	.	.	.	G	.	.	.	.	.	.	.	.	.	.	.	.	.	.	T	.	.	.	.	.	A	.	.	.	.	.	T	.	.	.	.
CC9 Spretus		.	.	.	.	.	.	.	.	.	.	.	.	.	.	.	.	.	.	.	.	.	.	.	.	.	.	.	.	.	.	.	-	.	G	.	.	.	.	.	.	.	.	.	.	.	C	.	.
CC9 Mus		A	T	G	C	T	T	G	T	T	A	G	A	C	A	T	A	A	A	T	G	C	T	A	C	T	C	A	A	T	A	C	C	A	A	A	T	T	T	T	A	A	C	T	C	T	C	C	A
CC9 Dunni		.	.	.	.	.	.	.	.	.	.	.	.	.	.	.	.	.	T	A	A	T	.	.	T	.	.	.	.	.	.	.	T	C	.	.	.	.	.	.	.	.	.	.	T	.	.	.	.
CC9 Pahari		.	.	.	.	.	.	.	.	.	.	.	.	.	.	.	.	.	T	A	A	T	.	.	A	.	T	.	.	.	.	.	T	T	.	T	.	.	.	.	.	.	.	.	T	A	.	.	.
CC9 Spretus		.	.	.	.	.	.	.	.	.	.	.	.	.	.	.	.	.	T	.	T	T	.	T	T	.	T	.	.	.	.	.	T	.	G	.	.	.	.	.	.	.	.	.	.	.	.	.	.
CC9 Mus		C	C	C	C	T	C	C	T	C	T	T	A	A	T	G	C	C	A	A	A	C	C	C	C	A	A	A	A	A	C	A	C	T	A	A	G	A	A	C	T	T	G	A	A	A	-	-	-
CC9 Dunni		.	.	.	.	A	.	.	.	.	.	.	.	.	.	.	.	.	.	.	.	.	.	.	.	.	.	.	.	.	.	.	T	.	.	.	.	.	.	.	.	A	A	T	.	.	-	-	-
CC9 Pahari		.	.	.	.	C	A	A	C	.	.	.	.	.	.	.	.	.	.	.	.	.	.	.	.	.	.	.	.	.	.	.	T	.	.	.	.	.	.	T	G	C	T	.	.	.	T	-	-
CC9 Spretus		.	.	.	.	A	.	.	.	.	.	.	.	.	.	.	.	.	.	.	.	.	.	.	.	.	.	.	.	.	.	.	.	.	.	.	.	.	.	.	.	.	.	.	.	.	A	A	A
CC9 Mus		T	T	A	A	C	T	A	T	C	A	A	A	C	C	C	-	-	-	T	A	T	G	T	C	C	T	G	A	T	C	A	A	T	T	C	T	A	G	T	A	G	T	T	C	C	C	A	A
CC9 Dunni		.	.	.	C	T	A	C	.	T	.	.	.	A	.	.	C	T	G	.	.	.	.	.	.	T	.	A	.	.	.	T	.	.	.	.	.	.	.	.	.	.	.	.	.	A	.	.	.
CC9 Pahari		.	C	.	.	T	.	-	.	.	.	G	T	T	.	.	-	-	-	-	-	-	-	-	-	.	.	.	.	.	.	T	.	.	.	.	.	.	.	.	.	.	.	.	.	A	.	.	.
CC9 Spretus		.	.	.	.	.	.	G	C	.	.	.	.	.	.	.	-	-	-	.	.	.	.	.	.	.	.	.	.	.	.	.	.	.	.	.	.	.	.	.	.	.	.	.	.	T	.	.	.
CC9 Mus		A	T	T	T	T	A	G	T	A	C	T	T	G	T	A	A	A	A	A	T	T	T	T	A	C	A	A	A	A	T	C	A	T	G	T	T	C	C	G	T	G	A	A	C	C	A	A	A
CC9 Dunni		.	.	.	.	.	.	.	.	.	T	C	C	.	.	T	.	.	.	.	.	.	.	.	.	.	.	.	.	.	.	T	.	C	A	C	C	.	.	A	C	T	.	G	T	.	.	.	.
CC9 Pahari		.	A	.	.	.	.	.	.	.	.	.	.	.	.	.	G	.	.	T	.	.	.	.	.	T	.	.	.	.	.	.	.	.	.	.	.	.	.	.	.	.	.	.	.	.	.	.	.
CC9 Spretus		.	.	.	.	.	.	.	.	.	.	.	.	.	.	.	.	.	.	T	.	.	.	.	.	.	.	.	.	.	.	.	.	.	.	C	C	.	.	.	.	T	.	G	T	.	.	.	.
CC9 Mus		C	T	C	T	A	T	T	A	C	G	C	A	A	T	A	A	A	C	A	T	T	A	A	C	A	A	[16346]
CC9 Dunni		T	A	A	.	.	.	.	.	.	.	.	.	.	.	.	.	.	T	.	C	.	C	G	.	.	G	[16346]
CC9 Pahari		.	.	.	.	.	C	.	.	.	.	.	.	.	.	.	.	.	.	.	.	.	.	.	T	.	.	[16346]
CC9 Spretus		T	C	.	.	.	C	.	.	.	.	.	.	.	.	.	.	.	.	.	.	A	.	.	T	G	.	[16346]
[truncated: 13 more columns]

## Sheet: Info
Title	mus sequence alignment
Format
DataType	Nucleotide
4
Number Sites	16346
Identical	.
Missing	?
Indel	-
