# Supplementary material for: Mitochondrial DNA haplotypes induce differential patterns of DNA methylation that result in differential chromosomal gene expression patterns
Source: Cell Death Discov. 2017 Sep 11;3:17062–. doi: 10.1038/cddiscovery.2017.62 (PMC5592988; doi:10.1038/cddiscovery.2017.62)
Supplement: Supplementary Table S3 [file cddiscovery201762-s3.xlsx]

## Sheet: Hypermethylated genes
Table S3: Hypermethylated genes for each of the divergent mouse ES cell lines, Related to Figure 5A.
Mus	Spretus	Dunni	Pahari
Ikbip	Ikbip	Ikbip	Ikbip
Scn4a	Scn4a	Scn4a	Scn4a
Prkcq	Prkcq	Prkcq	Prkcq
Armc8	Armc8	Armc8	Armc8
Grin2b	Grin2b	Grin2b	Grin2b
Fat1	Fat1	Fat1	Fat1
H2afv	H2afv	H2afv	H2afv
Lemd1	Lemd1	Lemd1	Lemd1
Abcd3	Abcd3	Abcd3	Abcd3
Hcn2	Hcn2	Hcn2	Hcn2
Lipt1	Lipt1	Lipt1	Lipt1
Zscan20	Zscan20	Zscan20	Zscan20
Lrrc8b	Lrrc8b	Lrrc8b	Lrrc8b
Odz3	Odz3	Odz3	Odz3
Zfp629	Zfp629	Zfp629	Zfp629
Cpm	Cpm	Cpm	Cpm
Cuedc1	Cuedc1	Cuedc1	Cuedc1
Polrmt	Polrmt	Polrmt	Polrmt
Slc30a9	Slc30a9	Slc30a9	Slc30a9
Scn10a	Scn10a	Scn10a	Scn10a
Bpnt1	Bpnt1	Bpnt1	Bpnt1
Aph1c	Aph1c	Aph1c	Ptgfrn
Ptgfrn	Ptgfrn	Ptgfrn	Kcnd3
Kcnd3	Kcnd3	Kcnd3	Gm9766
Gm9766	Gm9766	Gm9766	Pla2g15
Pla2g15	Pla2g15	Pla2g15	Frs2
Frs2	Frs2	Frs2	Pxdn
Pxdn	Pxdn	Pxdn	Pdha2
Zrsr1	Zrsr1	Pdha2	Grem2
Pdha2	Pdha2	Grem2	Fkbp6
Grem2	Grem2	Fkbp6	Ace
Fkbp6	Fkbp6	Ace	Dysf
Ace	Ace	Dysf	Slco3a1
Dysf	Dysf	Slco3a1	Ajap1
Slco3a1	Slco3a1	Plagl1	Cacnb2
Plagl1	Plagl1	Ajap1	Odz2
Ajap1	Ajap1	Cacnb2	Lrrc8a
Cacnb2	Cacnb2	Odz2	Ncoa5
Odz2	Odz2	Lrrc8a	Celsr2
Lrrc8a	Lrrc8a	Ncoa5	Snx25
Ncoa5	Ncoa5	Celsr2	Lpar3
Celsr2	Celsr2	Snx25	Anks1b
Snx25	Snx25	Lpar3	Chst11
Lpar3	Lpar3	Anks1b	Tns1
Anks1b	Anks1b	Chst11	Ldlrad3
Chst11	Chst11	Tns1	Zfhx3
Tns1	Tns1	Ldlrad3	Xpot
Ldlrad3	Ldlrad3	Zfhx3	Bptf
Zfhx3	Zfhx3	Xpot	Prkar1b
Xpot	Xpot	Bptf	Zfp398
Bptf	Bptf	Prkar1b	Polr1b
Prkar1b	Prkar1b	Zfp398	Palld
Zfp398	Zfp398	Polr1b	Caskin2
Polr1b	Polr1b	Palld	Kif26a
Palld	Palld	Caskin2	Rcvrn
Caskin2	Caskin2	Kif26a	Grm2
Kif26a	Kif26a	Rcvrn	Cdc42bpb
Rcvrn	Rcvrn	Grm2	Mir335
Grm2	Grm2	Cdc42bpb	Irs2
Cdc42bpb	Cdc42bpb	Mir335	Bicd2
Mir335	Irs2	Irs2	Scn5a
Irs2	Bicd2	Bicd2	Kcnc1
Bicd2	Scn5a	Scn5a	Eml1
Scn5a	Kcnc1	Kcnc1	Ntng2
Kcnc1	Eml1	Eml1	Git2
Eml1	Ntng2	Ntng2	Pno1
Ntng2	Git2	Git2	Ibtk
Git2	Pno1	Pno1	Chst13
Pno1	Ibtk	Ibtk	Zfp74
Ibtk	Chst13	Chst13	Sox5
Chst13	Zfp74	Zfp74	Ank3
Zfp74	Sox5	Sox5	Wfs1
Sox5	Ank3	Ank3	C1qtnf2
Ank3	Wfs1	Wfs1	Ankrd50
Wfs1	Peg3	C1qtnf2	Camta1
Peg3	C1qtnf2	Ankrd50	Sez6l
C1qtnf2	Ankrd50	Camta1	Tshz3
Ankrd50	Camta1	Sez6l	Dna2
Camta1	Sez6l	Tshz3	Trim3
Sez6l	Tshz3	Dna2	BC002230
Tshz3	Dna2	Trim3	Fryl
Dna2	Trim3	BC002230	Thop1
Trim3	BC002230	Fryl	Polr1d
BC002230	Fryl	Thop1	Slc8a2
Fryl	Thop1	Polr1d	Slc7a2
Thop1	Polr1d	Slc8a2	Hs3st2
Polr1d	Slc8a2	Slc7a2	Spred2
Slc8a2	Slc7a2	Hs3st2	Nbeal2
Slc7a2	Hs3st2	Spred2	Arhgef10
Eya4	Spred2	Nbeal2	Trpc3
Hs3st2	Nbeal2	Arhgef10	Prx
Cspp1	Arhgef10	Trpc3	C1qb
Spred2	Trpc3	Prx	Dpep3
Nbeal2	Prx	C1qb	Rbfox3
Arhgef10	C1qb	Dpep3	Dyrk3
Trpc3	Dpep3	Rbfox3	Ttc22
Prx	Rbfox3	Dyrk3	Ptprf
C1qb	Dyrk3	Ttc22	Mir10a
Dpep3	Ttc22	Ptprf	Tmem125
Rbfox3	Ptprf	Mir10a	Lrrc8d
Dyrk3	Mir10a	Tmem125	Tubb1
Ttc22	Tmem125	Lrrc8d	Lphn2
Ptprf	Lrrc8d	Tubb1	Atxn1
Mir10a	Tubb1	Lphn2	Tecta
Tmem125	Lphn2	Atxn1	Ece1
Lrrc8d	Atxn1	Tecta	Ipmk
Foxb1	Tecta	Ece1	Miip
Tubb1	Ece1	Ipmk	Cdk5rap2
Lphn2	Ipmk	Miip	Cad
Atxn1	Miip	Cdk5rap2	Chrna4
Tecta	Cdk5rap2	Cad	Sfi1
Ece1	Cad	Chrna4	Smarca4
Ipmk	Chrna4	Sfi1	Col6a2
Miip	Sfi1	Smarca4	Golga4
Cdk5rap2	Smarca4	Col6a2	Dcaf8
Cad	Col6a2	Golga4	Cdh23
Chrna4	Golga4	Nap1l5	Htr1d
Sfi1	Nap1l5	Dcaf8	Smad9
Smarca4	Dcaf8	Cdh23	Ethe1
Col6a2	Cdh23	Htr1d	Fam155a
Golga4	Htr1d	Smad9	Cdh15
Nap1l5	Smad9	Ethe1	Lnx2
Dcaf8	Ethe1	Fam155a	Klf3
Cdh23	Fam155a	Cdh15	Ncor2
Htr1d	Cdh15	Lnx2	Gpr19
Smad9	Lnx2	Klf3	Helb
Ethe1	Klf3	Ncor2	Man2a2
Fam155a	Ncor2	Gpr19	Dst
Cdh15	Gpr19	Helb	Mmgt2
Lnx2	Helb	Man2a2	Pitpnm2
Klf3	Man2a2	Dst	Stab2
Ncor2	Dst	Mmgt2	Trim42
Gpr19	Mmgt2	Pitpnm2	Lnx1
Helb	Pitpnm2	Stab2	Zfp821
Man2a2	Stab2	Trim42	Spopl
Dst	Trim42	Lnx1	Arid4a
Mmgt2	Lnx1	Zfp821	Nhlrc1
Pitpnm2	Zfp821	Arid4a	Add1
Stab2	Spopl	Nhlrc1	Abcb4
Trim42	Arid4a	Add1	Mest
Lnx1	Nhlrc1	Abcb4	Clcn4-2
Zfp821	Add1	Mest	Rgma
Spopl	Abcb4	Clcn4-2	Lman2
Arid4a	Clcn4-2	Rgma	Spen
Nhlrc1	Rgma	Lman2	Lmtk2
Pax7	Lman2	Spen	Tnc
Add1	Spen	Lmtk2	Zfp872
Abcb4	Lmtk2	Tnc	Lmtk3
Mest	Tnc	Zfp872	Ttc28
Clcn4-2	Zfp872	Lmtk3	Repin1
Rgma	Lmtk3	Ttc28	Plekhg4
Lman2	Ttc28	Repin1	Gm9524
Spen	Repin1	Plekhg4	Sec1
Lmtk2	Plekhg4	Gm9524	Apc2
Tnc	Gm9524	Sec1	Fam50b
Zfp872	Sec1	Apc2	Whsc1l1
Lmtk3	Apc2	Fam50b	Usp10
Ttc28	Rtkn2	Whsc1l1	Sycp1
Repin1	Fam50b	Usp10	Gab2
Plekhg4	Whsc1l1	Sycp1	Trrap
Gm9524	Usp10	Gab2	Gpr153
Sec1	Sycp1	Trrap	Gpr146
Apc2	Gab2	Gpr153	Jph1
Rtkn2	Trrap	Gpr146	Myo15
Fam50b	Gpr153	Jph1	Actn1
Whsc1l1	Gpr146	Myo15	Pfkl
Usp10	Jph1	Actn1	Kcnq1
Sycp1	Myo15	Kcnq1	Svop
Gab2	Actn1	Svop	Cdc14a
Trrap	Pfkl	Cdc14a	Prep
Gpr153	Kcnq1	Prep	Net1
Gpr146	Svop	Net1	Stra8
Jph1	Cdc14a	Stra8	Epb4.2
Myo15	Prep	Epb4.2	Cd302
C1qtnf4	Net1	Cd302	Slco5a1
Actn1	Stra8	Slco5a1	Kcng1
Pfkl	Epb4.2	Kcng1	Zfp423
Kcnq1	Cd302	Zfp423	Pex7
Svop	Slco5a1	Obscn	Obscn
Cdc14a	Kcng1	Csnk1g2	Csnk1g2
Prep	Zfp423	Shank1	Shank1
Net1	Pex7	Ksr1	Ksr1
Stra8	Obscn	Auts2	Auts2
Epb4.2	Csnk1g2	Elfn1	Elfn1
Cd302	Cilp2	Zfp30	Zfp30
Slco5a1	Shank1	Vmn1r42	Vmn1r42
Kcng1	Ksr1	Klhl26	Klhl26
Zfp423	Auts2	Hmga2	Hmga2
Pex7	Elfn1	Naaa	Naaa
Irx4	Zfp30	Galntl4	Galntl4
Obscn	Vmn1r42	Zfp345	Zfp345
Csnk1g2	Klhl26	Ube2o	Uaca
Cilp2	Hmga2	Plcg2	Ube2o
Fyn	Naaa	Snrk	Plcg2
Shank1	Galntl4	Gli2	Snrk
Ksr1	Zfp345	Klhl36	Gli2
Auts2	Uaca	Mfap2	Klhl36
Elfn1	Ube2o	Art3	Mfap2
Zfp30	Plcg2	Kcnj12	Usp8
Vmn1r42	Snrk	Zfp768	Kcnj12
Klhl26	Gli2	Pde4dip	Zfp768
Hmga2	Klhl36	Col15a1	Pde4dip
Naaa	Mfap2	Vapb	Col15a1
Galntl4	Art3	Actl7b	Vapb
Zfp345	Usp8	Med16	Actl7b
Uaca	Kcnj12	Lyrm4	Med16
Ube2o	Zfp768	Wdfy3	Lyrm4
Tekt1	Pde4dip	Atp2b2	Wdfy3
Plcg2	Col15a1	Podn	Atp2b2
Snrk	Vapb	Igsf21	Podn
Gli2	Actl7b	Wdr20b	Igsf21
Klhl36	Med16	Dlk1	Wdr20b
Mfap2	Lyrm4	Slc1a5	Dlk1
Art3	Wdfy3	Chpf	Slc1a5
Usp8	Atp2b2	A3galt2	Chpf
Kcnj12	Podn	Trak1	A3galt2
Zfp768	Igsf21	Adamts3	Trak1
Pde4dip	Wdr20b	Fibcd1	Adamts3
Col15a1	Dlk1	B3gat1	Fibcd1
Vapb	Slc1a5	Svep1	B3gat1
Actl7b	Chpf	Smox	Svep1
Med16	A3galt2	Zfp334	Smox
Lyrm4	Trak1	Arhgef10l	Zfp334
Wdfy3	Adamts3	Rhbdf1	Arhgef10l
Atp2b2	Fibcd1	Rbpjl	Rhbdf1
Podn	B3gat1	Cd48	Rbpjl
Igsf21	Smox	Ptpn21	Cd48
Wdr20b	Zfp334	Cep70	Ptpn21
Dlk1	Arhgef10l	Nat8l	Cbx4
Slc1a5	Rhbdf1	Unc119b	Cep70
Chpf	Rbpjl	Tmem128	Nat8l
A3galt2	Cd48	Spnb1	Unc119b
Trak1	Ptpn21	Zfp316	Tmem128
Adamts3	Cbx4	Gpr162	Spnb1
Fibcd1	Cep70	Epx	Gpr162
B3gat1	Nat8l	Dcakd	Epx
Svep1	Unc119b	Eif2b2	Dcakd
Smox	Tmem128	Fam108a	Eif2b2
Zfp334	Spnb1	Ppp1r16b	Fam108a
Arhgef10l	Lphn3	Nck2	Ppp1r16b
Rhbdf1	Gpr162	Ror2	Nck2
Rbpjl	Epx	Ficd	Ror2
Cd48	Dcakd	Ccdc64	Ficd
Ptpn21	Eif2b2	Tbc1d16	Ccdc64
Cbx4	Fam108a	Kcnb1	Tbc1d16
Cep70	Ppp1r16b	Lingo3	Kcnb1
Nat8l	Nck2	Barhl1	Lingo3
Unc119b	Ror2	Cdh5	Cdh5
Tmem128	Ficd	Slc27a1	Slc27a1
Spnb1	Ccdc64	Sall4	Sall4
Lphn3	Tbc1d16	Espnl	Espnl
Zfp316	Kcnb1	Ntn5	Ntn5
Gpr162	Hic1	Pik3r4	Pik3r4
Zfp536	Lingo3	Hsf5	Chst12
Epx	Barhl1	Chst12	Nrxn3
Dcakd	Cdh5	Nrxn3	Coro1c
Eif2b2	Slc27a1	Coro1c	Trpc7
Fam108a	Sall4	Trpc7	Nlgn2
Ppp1r16b	Espnl	Nlgn2	Mtap1s
Nck2	Ntn5	Mtap1s	Cldn11
Ror2	Pik3r4	Shroom3	Gnaz
Ficd	Usp44	Cldn11	Gse1
Sgk1	Chst12	Gnaz	Ston2
Ccdc64	Nrxn3	Gse1	Myb
Tbc1d16	Coro1c	Ston2	Atf7ip
Kcnb1	Trpc7	Myb	Spsb4
Hic1	Nlgn2	Begain	Wnt3
Lingo3	Mtap1s	Spsb4	Epha8
Barhl1	Shroom3	Wnt3	Eif4h
Cdh5	Cldn11	Epha8	Lrp3
Slc27a1	Gnaz	Eif4h	Rps29
Sall4	Gse1	Lrp3	Spata5
Espnl	Ston2	Rps29	Scn1b
Ntn5	Myb	Spata5	Abhd16b
Pik3r4	Atf7ip	Scn1b	Prdm16
Hsf5	Begain	Abhd16b	Npas3
Usp44	Spsb4	Prdm16	Wwox
Chst12	Wnt3	Npas3	Clstn2
Nrxn3	Epha8	Wwox	Taf1b
Coro1c	Eif4h	Clstn2	Sphk2
Trpc7	Lrp3	Taf1b	Nfatc2
Nlgn2	Spata5	Sphk2	Chmp1a
Mtap1s	Scn1b	Nfatc2	Wnt3a
Shroom3	Abhd16b	Chmp1a	Slc25a31
Cldn11	Prdm16	Wnt3a	Zfp39
Gnaz	Npas3	ORF61	Kcnn1
Gse1	Wwox	Slc25a31	Scarf1
Ston2	Clstn2	Kcnn1	Slc25a29
Sox4	Taf1b	Por	Ntrk1
Myb	Sphk2	Scarf1	Myh8
Atf7ip	Nfatc2	Keap1	Hhatl
Begain	Chmp1a	Slc25a29	Zfp827
Spsb4	Wnt3a	Ntrk1	Begain
Wnt3	ORF61	Hhatl	Brms1l
Epha8	Slc25a31	Bahd1	Cmklr1
Eif4h	Zfp39	Klb	Ctr9
Lrp3	Kcnn1	Atf7ip	Gna13
Rps29	Por	Zfp827	Unc80
Spata5	Scarf1	Brms1l	Kat2a
Scn1b	Slc25a29	Cmklr1	Cdk8
Abhd16b	Ntrk1	Ctr9	Spo11
Dtx1	Myh8	Gna13	Zfp526
Prdm16	Kank2	Unc80	Ephb4
Npas3	Zfp316	Kat2a	St6galnac6
Wwox	Hhatl	Cdk8	Gabra4
Clstn2	Bahd1	Zfp777	Rusc2
Taf1b	Klb	Spo11	Matn1
Sphk2	Zfp827	Zfp526	Zfp787
Nfatc2	Brms1l	Ephb4	Tsnax
Chmp1a	Cmklr1	St6galnac6	Alox5ap
Wnt3a	Ctr9	Gabra4	Rhobtb1
ORF61	Gna13	Rusc2	Slc39a3
Slc25a31	Unc80	Matn1	Slc7a14
Zfp39	Kat2a	Pcdh7	Fam163b
Cdkn1c	Cdk8	Zfp787	Reep6
Kcnn1	Spo11	Tsnax	Clk2
Por	Zfp526	Alox5ap	Penk
Scarf1	Ephb4	Rhobtb1	Por
Keap1	St6galnac6	Slc39a3	Scaf1
Hoxa11as	Gabra4	Slc7a14	Syt6
Slc25a29	Rusc2	Fam163b	Ptov1
Ntrk1	Matn1	Reep6	Lrfn3
Myh8	Zfp787	Clk2	Cdk9
Kank2	Tsnax	Scaf1	Spaca1
Hhatl	Alox5ap	Ptov1	Klhl29
Bahd1	Zscan2	Lrfn3	Ybx1
Klb	Rhobtb1	Cdk9	Tbc1d2
Zfp827	Slc39a3	Aff3	Ube2m
Snx20	Casz1	Spaca1	D1Pas1
Brms1l	Slc7a14	Klhl29	Gm5151
Cmklr1	Fam163b	Crb2	Zfp651
Ctr9	Reep6	Tbc1d2	Pdyn
Gna13	Clk2	Rin2	Vash2
Unc80	Scaf1	Ube2m	Dlgap4
Kat2a	Syt6	D1Pas1	Hormad1
Cdk8	Ptov1	Gm5151	Phrf1
Zfp777	Lrfn3	Zfp651	Acaa1b
Spo11	Zfp319	Zfp775	Ebf3
Zfp526	Cdk9	Pdyn	Glul
Ephb4	Aff3	Nnat	Piwil1
Dlc1	Spaca1	Dlgap4	Ntn1
Fastkd5	Klhl29	Hormad1	Hs6st1
St6galnac6	Ybx1	Phrf1	Maea
Gabra4	Tbr1	Acaa1b	Tuba3a
Rusc2	Tbc1d2	Ebf3	Taf4a
Matn1	Ube2m	Glul	Tex12
Pcdh7	D1Pas1	Piwil1	Pkd2
Zfp787	Gm5151	Ntn1	Lrfn1
Tsnax	Zfp651	Hs6st1	ORF61
Alox5ap	Pdyn	Maea	Lphn3
Zscan2	Sbk1	Vps18	Nkain2
Rhobtb1	Nnat	Tuba3a	Pomp
Slc39a3	Vash2	Taf4a	Fbxo31
Casz1	Dlgap4	Tex12	Dhx34
Slc7a14	Hormad1	Ptger1	Omp
Fam163b	Phrf1	Frmd4a	Abr
Reep6	Acaa1b	Pkd2	Ryr1
Clk2	Ebf3	Lrfn1	Fam110a
Penk	Glul	C2cd4c	Rtn2
Scaf1	Piwil1	Lphn3	Sox11
Syt6	Ntn1	Nkain2	Uap1
Ptx3	Hs6st1	Pomp	Igf1r
Ptov1	Maea	Fbxo31	Mafk
Lrfn3	Vps18	Dhx34	Sec16a
Hoxb9	Tuba3a	Omp	Mex3d
Zfp319	Tekt1	Ryr1	Tas1r2
Cdk9	Taf4a	Fam110a	Notch1
Bsx	Tex12	Rtn2	Ccdc42b
Aff3	Ptger1	Sox11	Prrc2b
Spaca1	Frmd4a	Mn1	Fut4
Speg	Pkd2	Lamc3	Hydin
Klhl29	Lrfn1	Igf1r	Lrp1
Ybx1	Pomp	Sod3	Nav1
Crb2	Fbxo31	Mafk	Trpm4
Tbr1	Dhx34	Sec16a	Ntng1
Tbc1d2	Omp	Mex3d	Ptgir
Rin2	Ryr1	Tas1r2	Zfp64
Ube2m	Fam110a	Notch1	Cyb5b
D1Pas1	Rtn2	Prrc2b	Wnt7a
Gm5151	Sox11	Fut4	Unc5a
Zfp651	Lamc3	Lrp1	Mrpl19
Zfp330	Igf1r	Nav1	Ctnna3
Gm1564	Mafk	Trpm4	Hgsnat
Zfp46	Sec16a	Ntng1	Plekhh1
Zfp775	Tas1r2	Ptgir	Fbxl19
Pdyn	Notch1	Cyb5b	Zfp865
Sbk1	Ccdc42b	Wnt7a	Sobp
Nnat	Prrc2b	Unc5a	Tpst2
Vash2	Fut4	Ctnna3	Ppp5c
Htra3	Lrp1	Hgsnat	Golga5
Dlgap4	Nav1	AI854703	Aim1l
Sostdc1	Trpm4	Fbxl19	Adad2
Hormad1	Mex3d	Cyp2r1	Bend3
Phrf1	Ntng1	Tpst2	Tcap
Acaa1b	Ptgir	Ppp5c	F2
Ebf3	Cyb5b	Golga5	Hk1
Glul	Wnt7a	Aim1l	Mtss1l
Piwil1	Unc5a	Adad2	Tdrd12
Ntn1	Mrpl19	Bend3	Tmcc2
Hs6st1	Ctnna3	Tcap	Grik5
Maea	Hgsnat	F2	Alkbh6
Vps18	Bzrap1	Hk1	Nacc2
Alx3	AI854703	Mtss1l	Edc3
Tuba3a	Fbxl19	Fam109a	Clic4
Taf4a	Tpst2	Tdrd12	Pwwp2a
Tex12	Ppp5c	Tmcc2	Foxc1
Nfix	Aim1l	Grik5	Ak7
Ptger1	Adad2	Nacc2	Jph3
Frmd4a	Bend3	Edc3	Scamp4
Pkd2	Fam120a	Pwwp2a	Igf2bp1
Lrfn1	Tcap	Ak7	Mobkl2a
C2cd4c	F2	Jph3	Gigyf2
Nkain2	Hk1	Scamp4	Ephb2
Pomp	Mtss1l	Igf2bp1	Kdm2b
Fbxo31	Fam109a	Mobkl2a	Pard6b
Arhgap23	Tdrd12	Adamtsl5	Kcnip1
Golga5	Tmcc2	Ephb2	Frmd4a
Dhx34	Grik5	Kdm2b	Wnt4
Omp	Alkbh6	Pard6b	Dll3
Cyp2r1	Nacc2	Kcnip1	Map3k9
Abr	Edc3	Wnt4	Mael
Pcdh10	Clic4	Map3k9	Lpo
B3galtl	Pwwp2a	Mael	Rfx1
Ryr1	Foxc1	Lpo	Tnrc18
Fam110a	Ak7	Rfx1	AI314180
Rtn2	Jph3	Tnrc18	Cdyl2
Sox11	Scamp4	Cdyl2	Inhbb
Mir219-2	Igf2bp1	Inhbb	Adad1
Kcns1	Mobkl2a	Adad1	Dync1i2
Mn1	Adamtsl5	Plch2	Lep
B3gnt6	Pcnt	Dync1i2	Wdr60
Uap1	Ephb2	Lep	Ddx43
Lamc3	Kdm2b	Lrrc4b	Pias4
Igf1r	Pard6b	Wdr60	Ctbp2
Sod3	Kcnip1	Ddx43	Casz1
Mafk	Wnt4	Pias4	Sqrdl
Sec16a	Zfp324	Zfp865	Gm6654
Accn1	Map3k9	Chst3	Cdh20
Mex3d	Mael	Ctbp2	Trfr2
Tas1r2	Lpo	Cilp2	Dact1
Notch1	Atp7b	Casz1	C1ql1
Ccdc42b	Rfx1	Sqrdl	Abcb9
Fut4	Tnrc18	Pex7	Nr3c2
Prrc2b	AI314180	Cdh20	Rreb1
Hydin	Cdyl2	Trfr2	Iffo2
Lrp1	Adad1	Dact1	Fgf4
Boll	Plch2	Abcb9	Tmed11
Nav1	Ncan	Nr3c2	Pldn
Pitx1	Dync1i2	Gm16517	Pik3cd
Trpm4	Prpf39	Rreb1	Gal3st2
Ntng1	Lep	Iffo2	Grin2d
Ptgir	Lrrc4b	Hhipl1	Slc1a6
Irgq	Wdr60	Tmed11	Krcc1
Zfp64	Ddx43	Pldn	Gab1
Cyb5b	Pias4	Pik3cd	Zfp644
Wnt7a	Lrfn5	Gal3st2	Zbtb7a
Unc5a	Chst3	Bcl11a	Mtrf1l
Gm16517	Ctbp2	Grin2d	Cacna2d2
Mrpl19	Sqrdl	Slc1a6	Wdr81
Ctnna3	Tbxa2r	Gab1	Pcnt
Kcnk3	Gm6654	Zfp644	Chst10
Hgsnat	Cdh20	Zbtb7a	Bcl3
Bzrap1	Trfr2	Cacna2d2	Prrt4
AI854703	Dact1	Wdr81	Papolb
Plekhh1	Abcb9	Pcnt	Zmynd8
Phf19	Ogfod2	Chst10	Raet1a
Sox14	Nr3c2	Prrt4	Tbr1
Fbxl19	Gm16517	Cdkn1c	Asb6
Zfp865	Rreb1	Papolb	Palm
Ascl4	Iffo2	Zmynd8	Irgc1
Sobp	Tmed11	Jhdm1d	Jak3
Tpst2	Pldn	Asb6	Setd8
Ppp5c	Pik3cd	Palm	Pnpla6
Ecel1	Gal3st2	Irgc1	Lrrc4b
Aim1l	Grin2d	Jak3	Dscaml1
Adad2	Slc1a6	Ogfod2	Dmbx1
Bcl3	Gab1	Setd8	Bdnf
Bend3	B3galtl	Lingo1	Zfp167
Jph2	Zfp644	Pnpla6	Plxna1
Fam120a	Mtrf1l	Dscaml1	Ppp1r13l
Tcap	Cacna2d2	Dmbx1	Slc25a40
F2	Wdr81	Bdnf	Tacc2
Skor1	Chst10	Plxna1	Pik3r2
Hk1	Bcl3	Grm5	Bcl11b
Mtss1l	Prrt4	Kank2	Prpsap1
Fam109a	Cdkn1c	Tacc2	Esrrb
Tdrd12	Papolb	Pik3r2	Mir1963
Tmcc2	Zmynd8	Bcl11b	Tnfrsf1a
Grik5	Jhdm1d	Prpsap1	Foxo3
Alkbh6	Fam129a	Esrrb	Inf2
Nacc2	Raet1a	Zfp64	Fnbp1l
Edc3	Asb6	Mir1963	Csrnp1
Clic4	Palm	Foxo3	Kcnk3
Pwwp2a	Irgc1	Inf2	Ptpru
Foxc1	Setd8	Fnbp1l	Mcart1
Ak7	Lingo1	Eif2ak4	Zfp238
Jph3	Pnpla6	Csrnp1	Kcnc4
Scamp4	Insl3	Kcnk3	Prr7
Sema6c	Bdnf	Zfp324	Sipa1l3
Igf2bp1	Zfp167	Sstr4	Muc2
Dclre1b	Plxna1	Krt42	Bsn
Mobkl2a	Grm5	Gnas	Jarid2
Adamtsl5	Zbtb7a	Ptpru	Orc6
Gnas	Ppp1r13l	Gpr26	Naa11
Lrrc4	Slc25a40	Slc32a1	Ngfr
Rasip1	Tacc2	Mcart1	Vstm2l
Gigyf2	Pik3r2	Zfp579	Neurog2
Pcnt	Bcl11b	Zfp238	Orai1
Ephb2	Prpsap1	Enpp7	Pnmal2
Kdm2b	Esrrb	Sipa1l3	Gjb3
Pard6b	Zfp64	Muc2	Tet3
Kcnip1	Mir1963	Bsn	Igsf3
Otud3	Foxo3	Jarid2	Stox2
Wnt4	Inf2	Orc6	Zfp536
Bhlhe23	Fnbp1l	C77080	Glrx2
Dll3	Csrnp1	Gdf1	Ywhag
Lhx2	Kcnk3	Naa11	Ostm1
Crmp1	Krt42	Ngfr	Stk31
Ddx59	Gnas	Vstm2l	Prkcdbp
Zfp324	Ptpru	Orai1	Cckbr
Bbs7	Slc32a1	Sbk1	Gm514
Mir1199	Mcart1	Pnmal2	Prelid1
Map3k9	Zfp238	Gjb3	Foxo6
Shc3	Prr7	Tbxa2r	Msi1
Fbll1	Sipa1l3	Tet3	Fam178b
Mael	Muc2	Igsf3	Epb4.1
Lpo	Bsn	Stox2	Vmn2r86
Atp7b	Jarid2	Ankrd9	Pou3f3
Rfx1	Orc6	Zfp536	Adcyap1r1
Tnrc18	C77080	Glrx2	Evpl
Nr4a2	Dapk3	Ywhag	Dcaf5
AI314180	Naa11	Ostm1	Katnal1
Cdyl2	Ngfr	Cckbr	Wnt5b
Inhbb	Vstm2l	Prelid1	Ing2
Adad1	Neurog2	Msi1	Hpcal4
Plch2	Orai1	Gdf5	Gfod1
Ncan	Kbtbd5	Zfp319	Plekhf1
Dync1i2	Pnmal2	Zfp704	Sod3
Prpf39	Tm7sf3	Pigt	Nkx2-1
Lep	Gjb3	Epb4.1	Otx1
Mab21l1	Tet3	Vmn2r86	Klf13
Lrrc4b	Thbd	Pou3f3	Supt4h1
Wdr60	Igsf3	Bhlha15	Ppfia3
Slc30a3	Stox2	Aatk	Grm6
Thbd	Zfp536	Adcyap1r1	Espn
Ddx43	Ywhag	Evpl	Zfr2
Ankrd43	Ostm1	Dcaf5	Zfp324
Pias4	Stk31	Zfp574	Herpud1
Strn4	Cckbr	Wnt5b	Mocs3
Npas1	Gm514	Celf6	Arhgef18
Lrfn5	Prelid1	Ing2	Trim17
Oxtr	Foxo6	Hpcal4	Hhipl1
Chst3	Msi1	Gfod1	Zfp710
Ctbp2	Gdf5	Plekhf1	Usp43
Tmem30b	Fam178b	Tmem121	Foxd3
Cpeb1	Zfp775	Klf13	P2ry2
Gdf1	Zfp704	Tmem79	Bcl7a
Sqrdl	Epb4.1	Grm6	Prkd2
Tbxa2r	Vmn2r86	Espn	Fanca
Zar1	Pou3f3	Zfr2	Vgll4
Rbmxl2	Bhlha15	Tle2	Prtg
Lhx5	Aatk	Arhgef18	Gas6
Sh2b3	Adcyap1r1	Trim17	Bbs10
Zfp282	Evpl	Zfp710	Fam46b
Gm6654	Dcaf5	P2ry2	Gls
Bahcc1	Zfp574	Bcl7a	Zfp524
Ndufa13	Eid2b	Prkd2	Foxr1
Map2k4	Wnt5b	Vgll4	Gm6194
Gsc	Celf6	Prtg	Rapgefl1
Cdh20	Ing2	Gas6	Dapk2
Alpk1	Hpcal4	Fam46b	Fam101a
Cse1l	Gfod1	Zfp524	Chd7
Irx2	Plekhf1	Foxr1	Rpl22l1
Ppp1r9b	Sod3	Gm6194	Rimbp2
Trfr2	Nkx2-1	Gm3336	Obsl1
Dact1	Tmem121	Rapgefl1	Lrp8
C1ql1	Otx1	Dapk2	Shisa7
Rasef	Klf13	Fam101a	Cgn
Prdm5	Tmem79	Chd7	Dguok
Asb18	Supt4h1	Kbtbd5	Ptrf
Ccdc3	Grm6	Rpl22l1	D5Ertd579e
Abcb9	Espn	Dlgap3	Mast1
Sord	Zfr2	Rimbp2	Shox2
Ogfod2	Tle2	Obsl1	Pts
Gng4	Dmxl2	Lrp8	Sycp2
Nr3c2	Arhgef18	Shisa7	Xkr7
Psme4	Ano8	Nkx6-2	Kcnf1
Dos	Hhipl1	Cgn	Gm16379
Rreb1	Zfp710	Dguok	Bahd1
Iffo2	Trim17	Rasip1	Nfib
Fgf4	P2ry2	Ptrf	Zcwpw1
Hhipl1	Bcl7a	Mast1	C2cd4d
Gm70	Prkd2	Bcl3	Ecel1
Gpr124	Vgll4	Shox2	Pofut2
Fam84a	Prtg	Runx1t1	Rab11fip5
Tmed11	Gas6	Rgs7	Uck2
Trhde	Dmrtb1	Pts	Asb18
Pldn	Fam46b	Sycp2	Mcam
Fgf20	Gls	Xkr7	Smarcd3
Pik3cd	Zfp524	Ppfia3	Gdf5
Islr2	Foxr1	Kcnf1	Brdt
Cdh22	Gm6194	Man2b2	Fam131c
Gal3st2	Gm3336	Nfib	Med13l
Bcl11a	Rapgefl1	Zcwpw1	Mthfsd
Grin2d	Dapk2	Alkbh6	Klc1
Prr23a	Fam101a	Mir219-2	Slc32a1
Slc1a6	Chd7	Ecel1	Ahdc1
Krcc1	Rpl22l1	Pofut2	Erbb3
Gab1	Dlgap3	Rab11fip5	Wnk4
Trim58	Rimbp2	Uck2	Whrn
Kif19a	Obsl1	Asb18	Pramel1
Mmp15	Lrp8	Hs3st3a1	Stard3nl
Zfp644	Irx4	Urgcp	Sykb
Zbtb7a	Shisa7	Smarcd3	Zim3
Mtrf1l	Nkx6-2	Neurl3	Irx4
Cacna2d2	Cgn	Brdt	Nhsl1
Matk	Dguok	Fam131c	Podxl
Wdr81	Mast1	Clip2	Gprc5a
Fam78b	Rgs7	Mthfsd	Rps20
Chst10	Pts	Klc1	Pcsk9
Prrt4	Sycp2	Lrrtm1	Cspg4
Klf14	Xkr7	Ahdc1	C77080
Amn	Ppfia3	Erbb3	Cops8
Papolb	Zfp869	Whrn	Ing1
Zmynd8	Gng10	Pramel1	Camkk2
Jhdm1d	Kcnf1	Sykb	Il17rc
Fam129a	Gm16379	Zim3	Gnat1
Raet1a	Man2b2	Trpm1	Hspg2
Asb6	Nfib	Irx4	Banp
Palm	Zcwpw1	Kif5a	Snrnp70
Irgc1	Mir34c	Nhsl1	Csrp2bp
Jak3	Ecel1	Podxl	Chd5
Thap4	Pofut2	Gprc5a	Klf16
Spag16	Rab11fip5	Rps20	Ercc2
Ttll3	Uck2	Cops8	Rhov
Fbxo9	Asb18	Rem1	Gm5129
Setd8	Hs3st3a1	Ing1	Atp7b
Lingo1	Smarcd3	Gnat1	Perp
Pnpla6	Brdt	Hspg2	Zfp574
Zfpm1	Relb	Kcng4	Foxs1
Dscaml1	Grb10	Csrp2bp	C1qbp
Insl3	Fam131c	Chd5	Kank2
Zcchc3	Mthfsd	Klf16	Nudt6
Ptchd2	Klc1	Ercc2	Rbm15
Dmbx1	Ahdc1	Kcnq4	Epha2
Kbtbd11	Erbb3	Gm5129	Dnmt3l
Bdnf	Whrn	Atp7b	Ptger1
Zfp167	Pramel1	Foxs1	Tmprss9
Tac1	Sykb	Pax1	Rtkn2
Ercc5	Zim3	Rbm15	Msx1
Otx1	Trpm1	Epha2	Kcng4
Mapk8ip1	Kif5a	Dnmt3l	Slbp
Plxna1	Nhsl1	Tmprss9	Mto1
Grm5	Podxl	Lmna	Zfp579
C77080	Rps20	Msx1	Rffl
Dmrta2	Pcsk9	Zfp748	Spesp1
Ppp1r13l	Lrrc68	Magi1	Cbfa2t3
Slc25a40	Ing1	Camk2b	Paqr6
Tacc2	Camkk2	Slbp	Eml5
Pik3r2	Il17rc	Foxd2	Cnr2
Bcl11b	Hspg2	Crtap	Zbtb4
Spry1	Kcng4	Rffl	Nptx2
Prpsap1	Csrp2bp	Map3k10	F12
Esrrb	Chd5	Spesp1	Magohb
Irx1	Klf16	Cbfa2t3	Zfp513
Ube2q2	Magohb	Shroom1	Hyal2
Trappc5	Ercc2	Mapk1ip1	Amz2
Rere	Rhov	Paqr6	Casp3
Rtn4rl2	Kcnq4	Eml5	Mtap1a
Wscd1	Foxs1	Cnr2	Mypn
Gm266	C1qbp	Drd5	Tbxa2r
Foxo6	Rbm15	Nptx2	Mettl21d
Mir1963	Epha2	F12	Prr12
Tnfrsf1a	Dnmt3l	Acvr2b	Nfic
Kl	Tmprss9	Plvap	Jph2
Foxo3	Neurl3	Zfp513	Zbtb17
Inf2	Msx1	Hyal2	Arrb1
Fnbp1l	Zfp748	Casp3	Emid2
Foxd3	Mark1	Htr6	Leng8
Eif2ak4	Magi1	Mtap1a	Sycp3
Csrnp1	Slbp	Mypn	Bsdc1
Ctu1	Mto1	Tie1	Wnt6
Dusp26	Crtap	Cacna1b	Ccdc6
Foxf1a	Rffl	Epha10	Gpr157
Evx2	Cisd1	Mettl21d	Fcho1
Prr15	Map3k10	Nfic	Cnot8
Sstr4	Spesp1	Jph2	Srgap3
Dact3	Cbfa2t3	Zbtb17	Tcerg1l
Gm514	Shroom1	Trim72	Acvr2b
Kcnk15	Paqr6	Arrb1	Cntnap2
Krt42	Eml5	Twist2	Tcfap2b
Kcna1	Cnr2	Emid2	Dapk3
Ptpru	Drd5	Sirt4	Ncan
Gpr26	Mir219-2	Sycp3	Pgap2
Slc32a1	Dscaml1	Wnt6	Ano8
Tril	Nptx2	Ccdc6	Speg
Ptchd3	F12	Rd3	Lyrm7
Mcart1	Acvr2b	Gpr157	Ilf3
Mzf1	Plvap	Fcho1	Sesn3
Lhx4	Zfp513	Cnot8	Itga4
Zfp579	Plcxd1	Srgap3	Sema4c
Zfp238	Hyal2	Snrnp70	Zap70
Pax1	Casp3	Tcerg1l	Lyl1
Hoxa13	Tmem200b	Acta1	Lrrc16a
Kcnc4	Htr6	Usp44	Cln8
Prr7	Mtap1a	Ggn	Chrdl2
Zfp358	Mypn	Tcfap2b	Pcyox1
Enpp7	Keap1	Dapk3	Zfp541
Nptx2	Tie1	Ncan	Rundc1
Chd1l	Camk2b	Pgap2	Tlx3
Sipa1l3	Mettl21d	Psma6	Fbxo46
Rb1cc1	Mgat4b	Stk31	Phactr3
Pfdn4	Nfic	Ankrd13b	Kcna6
Rhcg	Jph2	Ano8	Caly
Muc2	Fcho1	Speg	Ankrd13c
Gldn	Zbtb17	Lyrm7	Ndufc2
Stx11	Arrb1	Zfp358	Shisa6
Bsn	Emid2	Cnp	Tnks
Ppm1j	Leng8	Ilf3	Cdk2ap1
Jarid2	Sycp3	Sesn3	Scarb1
Myh7b	Bsdc1	Naa15	Vash1
Cacna1b	Wnt6	Rnft2	Pvrl1
Vstm2b	Gpr157	Sobp	Tie1
Orc6	Cnot8	Sema4c	Cyth3
Nr1h2	Srgap3	Zap70	Rhob
Ncf1	Snrnp70	Camkk2	Sesn1
Ncoa3	Tcerg1l	Lyl1	Slc39a10
Dapk3	Cyp2r1	Lrrc16a	Pigt
Hlx	Ggn	Tnfaip8l2	Mtap
Naa11	Tcfap2b	Cln8	Daam1
Ano1	Inpp5f	Pcyox1	Skor1
Ngfr	Fbxl4	Tmem198	Ick
Avpr1a	Pgap2	Zfp541	Iqsec3
Rg9mtd2	Psma6	Kbtbd13	Usp44
Vstm2l	Ankrd13b	Dock3	Lrrc68
Neurog2	Speg	Paqr9	Tsen54
Gpr62	Top1	Nosip	Slc29a4
Orai1	Cnp	S1pr4	Ascc2
C1ql3	Ilf3	Tlx3	Irx5
Hapln4	Sesn3	Fut7	Tbc1d1
Cds2	Naa15	Phactr3	Zfp712
Kbtbd5	Rnft2	Kcna6	Rplp0
Dlx1as	Sobp	Clic4	Tnfaip8l3
Btnl9	Gm6644	Caly	Dmrta2
Pnmal2	Sema4c	Rspo1	Cd9
Fras1	Zap70	Klhdc7a	B4galnt4
Upf1	Lyl1	Ak5	Nt5dc3
Chd5	Lrrc16a	Ndufc2	Ptch2
Tm7sf3	Tnfaip8l2	Tdrd5	Cd164l2
Gpr83	Cln8	Shisa6	Grid2
Cdh4	Pcyox1	Tas1r1	Anp32a
Hspa2	Tmem198	Tcf21	Dera
Gata2	Zfp541	Rundc3a	Paqr8
Ahctf1	Dock3	Scarb1	Trim71
Gjb3	Rundc1	Vash1	B3gnt3
Cldn3	Paqr9	Npbwr1	Mad2l1
Slc2a12	S1pr4	Gm16379	Arcn1
Klhl35	Tlx3	Trim2	Tbx5
Btbd17	Slc25a3	D8Ertd82e	Msx2
Sema4f	Fut7	Pvrl1	Pax1
Tet3	Kcna6	Ush1g	Nlrx1
Batf	Caly	Cyth3	Serpinh1
Eef1a2	Rspo1	Napepld	Samd5
Cux1	Klhdc7a	Sesn1	Spry1
Igsf3	Ak5	Slc39a10
Fcrlb	Ndufc2	Daam1
Nhlh2	Shisa6	Tbx5
Gfi1	Cdk2ap1	Ran
Stox2	Rundc3a	Fam178b
Ppp1r3d	Scarb1	Skor1
Psma6	Cyth3	Nkpd1
Ankrd9	Napepld	Iqsec3
Lfng	Sesn1	Lrrc68
Rasgrf1	Pigt	Trappc5
Glrx2	Ran	Akt1s1
Mkln1	Ick	Tbc1d1
Azi2	Arpc1b	Slc29a4
Ivns1abp	Zfp575	Cdh22
Irx5	Tbc1d1	Ascc2
Kiss1r	Slc29a4	Irx5
Scrt2	Ascc2	Zfp712
Ywhag	Irx5	Ppp1r13l
Ostm1	Isyna1	Mbd3
Wdr26	Zfp712	Kcp
Stk31	Zfp747	Cd9
Gm2694	Trim47	Myh8
Prkcdbp	Foxl1	Arhgef25
Tbx4	Vash1	Trim47
Isl2	Def8	Foxl1
Pdik1l	B4galnt4	Best2
Cckbr	Nlrx1	Nlrx1
Pts	Tceb3	Tceb3
Mir9-3	Otop3	Otop3
Dmrtb1	Ptch2	Ptch2
Fam132a	Slc6a9	Prss45
Slc9a2	Prss45	Grid2
Prelid1	Grid2	Anp32a
Msi1	Dera	Dera
Ssbp4	Adam11	Paqr8
Gigyf1	Paqr8	Ano7
Lrrtm1	Trim2	Zfp648
Gdf5	Mad2l1	Flt4
Pou2f1	Serpinh1	Sar1a
Fam178b	Tbx5	Arhgap27
Nod1	Nfix	B3gnt3
Zfp704	Fbxo22	Mad2l1
Dlgap3	D8Ertd82e	Serpinh1
Syn2	Kcnq1ot1	Trim7
Pigt	Exoc8	Nfix
Epb4.1		Bcl2
Nkpd1		Zfp446
Vmn2r86		Sash1
Pou3f3		Spry1
Kif7		Mir22
Bhlha15		Rsrc2
Gpr149
Aatk
Sbno1
Igf2
Parp12
Ppp1r3g
Nr2f6
Palm2
Adcyap1r1
Evpl
Arhgap9
Tbc1d20
Fam176a
Cyba
Gjd3
Tusc3
Rsph6a
Dcaf5
Abca7
Zfp574
Grin3b
Eid2b
Sin3b
Katnal1
Iqsec1
Wnt5b
Zfp365
Adra1d
Celf6
Ing2
Hpcal4
Rfx4
Gfod1
Gm505
Dpy19l1
Cnnm3
Alx4
Zfp956
Npr1
Alpi
Plekhf1
Nkx2-1
Cebpa
Asb3
Tmem121
Asb2
Klf13
St7
Gcgr
Zfp385c
Tmem79
Supt4h1
Zfp783
Frem2
Ppfia3
Grm6
Espn
Zfr2
Msx1
Ttll4
Tle2
Ampd3
Mon1a
Ush1g
Herpud1
Dmxl2
Cdr2l
Mocs3
Shisa7
Arhgef18
Trim17
Nkx2-9
Ano8
Irf1
Cir1
Gorasp2
Tmem132e
Lmx1b
Zfp869
Nhlh1
Zfp710
Fbxl2
Usp43
Prss50
Tlx3
P2ry2
Ccdc102a
Usp35
Vash1
Dio3os
Gsx2
Bcl7a
Arpc1a
Macrod2
Khdrbs2
Grin2c
Prkd2
Fanca
Vgll4
Fam78a
Prtg
Mrto4
Tnrc6c
Dio3
Tbx2
Lrp8
Gas6
Drd5
Gabra5
Tnfrsf13b
Bbs10
Tbkbp1
Lcn4
Hectd1
Agap3
Fam46b
Gls
Tas1r1
Mir203
Mpi
Tpbg
Pax5
Htr6
Zfp524
Loxl1
Jakmip3
Meis2
Sh2d1b2
Atp2a3
Arntl2
Foxr1
Rspo4
Gm6194
Il4i1
Gm3336
Gtf3c4
Rapgefl1
Lhx3
Dapk2
Fam107b
Tcfl5
Lef1
Fam101a
Chd7
Rpl22l1
Prdm12
Med13
Rgs12
Arhgef2
Rimbp2
Ttll6
Zfyve19
Obsl1
Dll4
Slc6a5
Rps15a
Il1r1
Cacna2d1
Fbln5
Zfp689
Il27ra
Tacstd2
Nkx6-2
Dock10
Oprd1
Kdm6b
Eml2
Fbxo46
Cgn
Dguok
Ric3
Gjc2
Ptrf
Sox18
Hspb9
Ntf5
D5Ertd579e
Zfp444
Spnb4
Mast1
Shox2
Runx1t1
Rgs7
Hivep1
Ptpn3
Cd37
Lpl
Sycp2
Xkr7
Gm3985
Dip2a
Caln1
Tspan9
Dlx6
Dcdc2c
Rnf11
Mecom
Wnt10a
Ankar
Rel
Spred1
Gng10
Dusp15
Nags
Kcnf1
Gm16379
Irx6
Man2b2
Dusp2
Vwc2
Tmem48
Slc10a4
Gabrg3
Nfib
Zcwpw1
Rap1gap
C2cd4d
Mir34c
Pofut2
Cck
Cpxm2
Msh4
Rab11fip5
Uck2
Hmx1
Slc6a2
Pde8a
Hs3st3a1
Urgcp
Mcam
Foxa1
Zbtb45
Smarcd3
Uncx
Neurl3
Brdt
Ccne2
Lmx1a
Relb
Lmna
Agap1
Grb10
Fam131c
Crhr1
Slc26a10
Otud7a
Kbtbd13
Med13l
Alox5
Osbp2
Epha10
Ube2g1
Zfp703
Mycn
Rem1
Clip2
Mthfsd
Klc1
Sec23b
Nfia
Cbx8
Slc12a5
Lyl1
Gm5607
Pou3f1
Crocc
Ahdc1
Shank2
Erbb3
Wnk4
Whrn
Cmpk2
Pramel1
Tmem9b
Fam46a
Wdr86
Pwwp2b
Wt1
Stard3nl
Alkbh3
Sykb
C1d
Zim3
Trpm1
Slc16a11
Zfp287
En1
Grm1
Lhx1
Hoxd3
Kif5a
Plcxd1
Slc13a3
Runx3
Gsn
Nhsl1
Podxl
Foxe1
Tmem54
Kctd8
Eif5a2
Zfp105
Il10ra
Ccdc105
Atg7
Prdm13
Gprc5a
Disp2
Usp3
Rps20
Pcsk9
Ascl2
Rad51c
Cspg4
Chst8
Cops8
Cpne9
Lrrc68
Mbd6
Nr5a1
Tjp1
Hdac2
Sccpdh
Snx13
Ing1
Hif1a
Smad6
Camkk2
Gtdc1
Il17rc
Atp2c2
Gnat1
Lypd4
Hspg2
Fbxo7
Banp
Hivep2
Paqr9
Xylt1
Mir760
Kcng4
Snrnp70
Gpd1l
Pfn3
Snx10
Susd5
Rassf10
Csrp2bp
Me3
Klf16
Magohb
Ercc2
Slc47a1
Cd83
Fam189b
Vax2os1
Rhov
Abi2
Kcnq4
Dlx4
Isyna1
Dbn1
Gm5129
Samd14
Cux2
Fzd2
Setx
Rasd2
Aqp3
Abhd5
Lancl1
Bmp2
Barx1
Srrd
Perp
Foxs1
Neurog1
Gsg1l
Ptdss2
C1qbp
Fzd1
Rps6
Dcun1d2
Irx3
Emid2
Nudt6
Gm10033
Amh
Gucy1b3
Foxd2
Rbm15
Epha2
Dnmt3l
Tmprss9
Rap1gds1
Comp
Trank1
Pms1
Fbxo39
Mcmbp
Wbp11
Zfp748
Cxcl12
Mark1
Magi1
Psma3
Zic4
Camk2b
Dnahc10
Dab2ip
Adamtsl3
Cyp7b1
Cdh7
Dnajb3
Npffr1
Slbp
Artn
Bnc1
Snrpf
Cep63
Mon2
Hoxa9
Mnt
Mto1
Zic1
Wscd2
Crtap
Sox2
Prrx1
Plxnd1
B3gnt9-ps
Mesp1
Elavl3
Zfp697
Ccna1
Rasgrp1
Scap
Rffl
Cisd1
Map3k10
Asnsd1
Pax6
Plxna4
Rnft2
Spesp1
Cbfa2t3
Sbno2
Tmem132d
Gata5
Shroom1
Kcnj14
Myod1
Gm53
Mapk1ip1
Tcf12
Paqr6
Abhd8
Slc6a11
Eml5
Rapgef2
Lcorl
Cnr2
Galr2
Myo7a
Zbtb4
Cdh8
Gtf2h3
Rragd
F12
Cpsf2
Acvr2b
Adra1b
Smpdl3a
Plvap
Zfp513
Vamp3
Rasl2-9-ps
Fiz1
Hyal2
Amz2
Chst5
Prdm2
Dusp8
Casp3
Tmem200b
Hs3st3b1
Trim71
Atad2b
Ccdc107
Mtap1a
Clasrp
Tdp1
Ky
Mypn
Uts2r
Odz4
Tie1
Itfg1
Lgr6
Rhbg
Prex2
Dgkq
Ndnl2
Pitx2
Enah
Stk33
Mettl21d
Prkca
Capn5
Slc5a5
Rbm46
Mgat4b
Pde4a
Prr12
Nfic
Leng8
Sycp3
Wnt6
Gpr157
Ccdc6
Srgap3
Cntnap2
Cyp4v3
Inpp5f
Fbxl4
Pgap2
Ankrd13b
Lyrm7
Top1
Cln8
Fcho1
Zbtb17
Nosip
S1pr4

## Sheet: Exclusive methylated in 1 line
Mus	Spretus	Dunni	Pahari
Eya4	Gm6644	Trim72	Itga4
Cspp1	Slc25a3	Twist2	Chrdl2
Foxb1	Arpc1b	Sirt4	Ankrd13c
Pax7	Zfp575	Rd3	Tnks
C1qtnf4	Zfp747	Acta1	Rhob
Fyn	Def8	Tdrd5	Mtap
Sgk1	Slc6a9	Tcf21	Tsen54
Sox4	Adam11	Npbwr1	Rplp0
Dtx1	Fbxo22	Akt1s1	Tnfaip8l3
Hoxa11as	Kcnq1ot1	Mbd3	Nt5dc3
Snx20	Exoc8	Kcp	Cd164l2
Dlc1		Arhgef25	Arcn1
Fastkd5		Best2	Msx2
Ptx3		Ano7	Samd5
Hoxb9		Zfp648
Bsx		Flt4
Zfp330		Sar1a
Gm1564		Arhgap27
Zfp46		Trim7
Htra3		Bcl2
Sostdc1		Zfp446
Alx3		Sash1
Arhgap23		Mir22
Pcdh10		Rsrc2
Kcns1
B3gnt6
Accn1
Boll
Pitx1
Irgq
Phf19
Sox14
Ascl4
Sema6c
Dclre1b
Lrrc4
Otud3
Bhlhe23
Lhx2
Crmp1
Ddx59
Bbs7
Mir1199
Shc3
Fbll1
Nr4a2
Mab21l1
Slc30a3
Ankrd43
Strn4
Npas1
Oxtr
Tmem30b
Cpeb1
Zar1
Rbmxl2
Lhx5
Sh2b3
Zfp282
Bahcc1
Ndufa13
Map2k4
Gsc
Alpk1
Cse1l
Irx2
Ppp1r9b
Rasef
Prdm5
Ccdc3
Sord
Gng4
Psme4
Dos
Gm70
Gpr124
Fam84a
Trhde
Fgf20
Islr2
Prr23a
Trim58
Kif19a
Mmp15
Matk
Fam78b
Klf14
Amn
Thap4
Spag16
Ttll3
Fbxo9
Zfpm1
Zcchc3
Ptchd2
Kbtbd11
Tac1
Ercc5
Mapk8ip1
Irx1
Ube2q2
Rere
Rtn4rl2
Wscd1
Gm266
Kl
Ctu1
Dusp26
Foxf1a
Evx2
Prr15
Dact3
Kcnk15
Kcna1
Tril
Ptchd3
Mzf1
Lhx4
Hoxa13
Chd1l
Rb1cc1
Pfdn4
Rhcg
Gldn
Stx11
Ppm1j
Myh7b
Vstm2b
Nr1h2
Ncf1
Ncoa3
Hlx
Ano1
Avpr1a
Rg9mtd2
Gpr62
C1ql3
Hapln4
Cds2
Dlx1as
Btnl9
Fras1
Upf1
Gpr83
Cdh4
Hspa2
Gata2
Ahctf1
Cldn3
Slc2a12
Klhl35
Btbd17
Sema4f
Batf
Eef1a2
Cux1
Fcrlb
Nhlh2
Gfi1
Ppp1r3d
Lfng
Rasgrf1
Mkln1
Azi2
Ivns1abp
Kiss1r
Scrt2
Wdr26
Gm2694
Tbx4
Isl2
Pdik1l
Mir9-3
Fam132a
Slc9a2
Ssbp4
Gigyf1
Pou2f1
Nod1
Syn2
Kif7
Gpr149
Sbno1
Igf2
Parp12
Ppp1r3g
Nr2f6
Palm2
Arhgap9
Tbc1d20
Fam176a
Cyba
Gjd3
Tusc3
Rsph6a
Abca7
Grin3b
Sin3b
Iqsec1
Zfp365
Adra1d
Rfx4
Gm505
Dpy19l1
Cnnm3
Alx4
Zfp956
Npr1
Alpi
Cebpa
Asb3
Asb2
St7
Gcgr
Zfp385c
Zfp783
Frem2
Ttll4
Ampd3
Mon1a
Cdr2l
Nkx2-9
Irf1
Cir1
Gorasp2
Tmem132e
Lmx1b
Nhlh1
Fbxl2
Prss50
Ccdc102a
Usp35
Dio3os
Gsx2
Arpc1a
Macrod2
Khdrbs2
Grin2c
Fam78a
Mrto4
Tnrc6c
Dio3
Tbx2
Gabra5
Tnfrsf13b
Tbkbp1
Lcn4
Hectd1
Agap3
Mir203
Mpi
Tpbg
Pax5
Loxl1
Jakmip3
Meis2
Sh2d1b2
Atp2a3
Arntl2
Rspo4
Il4i1
Gtf3c4
Lhx3
Fam107b
Tcfl5
Lef1
Prdm12
Med13
Rgs12
Arhgef2
Ttll6
Zfyve19
Dll4
Slc6a5
Rps15a
Il1r1
Cacna2d1
Fbln5
Zfp689
Il27ra
Tacstd2
Dock10
Oprd1
Kdm6b
Eml2
Ric3
Gjc2
Sox18
Hspb9
Ntf5
Zfp444
Spnb4
Hivep1
Ptpn3
Cd37
Lpl
Gm3985
Dip2a
Caln1
Tspan9
Dlx6
Dcdc2c
Rnf11
Mecom
Wnt10a
Ankar
Rel
Spred1
Dusp15
Nags
Irx6
Dusp2
Vwc2
Tmem48
Slc10a4
Gabrg3
Rap1gap
Cck
Cpxm2
Msh4
Hmx1
Slc6a2
Pde8a
Foxa1
Zbtb45
Uncx
Ccne2
Lmx1a
Agap1
Crhr1
Slc26a10
Otud7a
Alox5
Osbp2
Ube2g1
Zfp703
Mycn
Sec23b
Nfia
Cbx8
Slc12a5
Gm5607
Pou3f1
Crocc
Shank2
Cmpk2
Tmem9b
Fam46a
Wdr86
Pwwp2b
Wt1
Alkbh3
C1d
Slc16a11
Zfp287
En1
Grm1
Lhx1
Hoxd3
Slc13a3
Runx3
Gsn
Foxe1
Tmem54
Kctd8
Eif5a2
Zfp105
Il10ra
Ccdc105
Atg7
Prdm13
Disp2
Usp3
Ascl2
Rad51c
Chst8
Cpne9
Mbd6
Nr5a1
Tjp1
Hdac2
Sccpdh
Snx13
Hif1a
Smad6
Gtdc1
Atp2c2
Lypd4
Fbxo7
Hivep2
Xylt1
Mir760
Gpd1l
Pfn3
Snx10
Susd5
Rassf10
Me3
Slc47a1
Cd83
Fam189b
Vax2os1
Abi2
Dlx4
Dbn1
Samd14
Cux2
Fzd2
Setx
Rasd2
Aqp3
Abhd5
Lancl1
Bmp2
Barx1
Srrd
Neurog1
Gsg1l
Ptdss2
Fzd1
Rps6
Dcun1d2
Irx3
Gm10033
Amh
Gucy1b3
Rap1gds1
Comp
Trank1
Pms1
Fbxo39
Mcmbp
Wbp11
Cxcl12
Psma3
Zic4
Dnahc10
Dab2ip
Adamtsl3
Cyp7b1
Cdh7
Dnajb3
Npffr1
Artn
Bnc1
Snrpf
Cep63
Mon2
Hoxa9
Mnt
Zic1
Wscd2
Sox2
Prrx1
Plxnd1
B3gnt9-ps
Mesp1
Elavl3
Zfp697
Ccna1
Rasgrp1
Scap
Asnsd1
Pax6
Plxna4
Sbno2
Tmem132d
Gata5
Kcnj14
Myod1
Gm53
Tcf12
Abhd8
Slc6a11
Rapgef2
Lcorl
Galr2
Myo7a
Cdh8
Gtf2h3
Rragd
Cpsf2
Adra1b
Smpdl3a
Vamp3
Rasl2-9-ps
Fiz1
Chst5
Prdm2
Dusp8
Hs3st3b1
Atad2b
Ccdc107
Clasrp
Tdp1
Ky
Uts2r
Odz4
Itfg1
Lgr6
Rhbg
Prex2
Dgkq
Ndnl2
Pitx2
Enah
Stk33
Prkca
Capn5
Slc5a5
Rbm46
Pde4a
Cyp4v3

## Sheet: Hypermethylated in all lines
Ikbip
Scn4a
Prkcq
Armc8
Grin2b
Fat1
H2afv
Lemd1
Abcd3
Hcn2
Lipt1
Zscan20
Lrrc8b
Odz3
Zfp629
Cpm
Cuedc1
Polrmt
Slc30a9
Scn10a
Bpnt1
Ptgfrn
Kcnd3
Gm9766
Pla2g15
Frs2
Pxdn
Pdha2
Grem2
Fkbp6
Ace
Dysf
Slco3a1
Ajap1
Cacnb2
Odz2
Lrrc8a
Ncoa5
Celsr2
Snx25
Lpar3
Anks1b
Chst11
Tns1
Ldlrad3
Zfhx3
Xpot
Bptf
Prkar1b
Zfp398
Polr1b
Palld
Caskin2
Kif26a
Rcvrn
Grm2
Cdc42bpb
Irs2
Bicd2
Scn5a
Kcnc1
Eml1
Ntng2
Git2
Pno1
Ibtk
Chst13
Zfp74
Sox5
Ank3
Wfs1
C1qtnf2
Ankrd50
Camta1
Sez6l
Tshz3
Dna2
Trim3
BC002230
Fryl
Thop1
Polr1d
Slc8a2
Slc7a2
Hs3st2
Spred2
Nbeal2
Arhgef10
Trpc3
Prx
C1qb
Dpep3
Rbfox3
Dyrk3
Ttc22
Ptprf
Mir10a
Tmem125
Lrrc8d
Tubb1
Lphn2
Atxn1
Tecta
Ece1
Ipmk
Miip
Cdk5rap2
Cad
Chrna4
Sfi1
Smarca4
Col6a2
Golga4
Dcaf8
Cdh23
Htr1d
Smad9
Ethe1
Fam155a
Cdh15
Lnx2
Klf3
Ncor2
Gpr19
Helb
Man2a2
Dst
Mmgt2
Pitpnm2
Stab2
Trim42
Lnx1
Zfp821
Arid4a
Nhlrc1
Add1
Abcb4
Clcn4-2
Rgma
Lman2
Spen
Lmtk2
Tnc
Zfp872
Lmtk3
Ttc28
Repin1
Plekhg4
Gm9524
Sec1
Apc2
Fam50b
Whsc1l1
Usp10
Sycp1
Gab2
Trrap
Gpr153
Gpr146
Jph1
Myo15
Actn1
Kcnq1
Svop
Cdc14a
Prep
Net1
Stra8
Epb4.2
Cd302
Slco5a1
Kcng1
Zfp423
Pex7
Irx4
Obscn
Csnk1g2
Shank1
Ksr1
Auts2
Elfn1
Zfp30
Vmn1r42
Klhl26
Hmga2
Naaa
Galntl4
Zfp345
Ube2o
Plcg2
Snrk
Gli2
Klhl36
Mfap2
Kcnj12
Zfp768
Pde4dip
Col15a1
Vapb
Actl7b
Med16
Lyrm4
Wdfy3
Atp2b2
Podn
Igsf21
Wdr20b
Dlk1
Slc1a5
Chpf
A3galt2
Trak1
Adamts3
Fibcd1
B3gat1
Smox
Zfp334
Arhgef10l
Rhbdf1
Rbpjl
Cd48
Ptpn21
Cep70
Nat8l
Unc119b
Tmem128
Spnb1
Lphn3
Gpr162
Zfp536
Epx
Dcakd
Eif2b2
Fam108a
Ppp1r16b
Nck2
Ror2
Ficd
Ccdc64
Tbc1d16
Kcnb1
Lingo3
Cdh5
Slc27a1
Sall4
Espnl
Ntn5
Pik3r4
Usp44
Chst12
Nrxn3
Coro1c
Trpc7
Nlgn2
Mtap1s
Cldn11
Gnaz
Gse1
Ston2
Myb
Atf7ip
Begain
Spsb4
Wnt3
Epha8
Eif4h
Lrp3
Spata5
Scn1b
Abhd16b
Prdm16
Npas3
Wwox
Clstn2
Taf1b
Sphk2
Nfatc2
Chmp1a
Wnt3a
ORF61
Slc25a31
Kcnn1
Por
Scarf1
Slc25a29
Ntrk1
Myh8
Kank2
Hhatl
Bahd1
Zfp827
Brms1l
Cmklr1
Ctr9
Gna13
Unc80
Kat2a
Cdk8
Spo11
Zfp526
Ephb4
St6galnac6
Gabra4
Rusc2
Matn1
Zfp787
Tsnax
Alox5ap
Rhobtb1
Slc39a3
Casz1
Slc7a14
Fam163b
Reep6
Clk2
Scaf1
Ptov1
Lrfn3
Cdk9
Spaca1
Speg
Klhl29
Tbc1d2
Ube2m
D1Pas1
Gm5151
Zfp651
Pdyn
Dlgap4
Hormad1
Phrf1
Acaa1b
Ebf3
Glul
Piwil1
Ntn1
Hs6st1
Maea
Tuba3a
Taf4a
Tex12
Ptger1
Frmd4a
Pkd2
Lrfn1
Pomp
Fbxo31
Dhx34
Omp
Ryr1
Fam110a
Rtn2
Sox11
Igf1r
Sod3
Mafk
Sec16a
Mex3d
Tas1r2
Notch1
Fut4
Prrc2b
Lrp1
Nav1
Trpm4
Ntng1
Ptgir
Zfp64
Cyb5b
Wnt7a
Unc5a
Ctnna3
Kcnk3
Hgsnat
Fbxl19
Sobp
Tpst2
Ppp5c
Ecel1
Aim1l
Adad2
Bcl3
Bend3
Jph2
Tcap
F2
Hk1
Mtss1l
Tdrd12
Tmcc2
Grik5
Alkbh6
Nacc2
Edc3
Clic4
Pwwp2a
Ak7
Jph3
Scamp4
Igf2bp1
Mobkl2a
Pcnt
Ephb2
Kdm2b
Pard6b
Kcnip1
Wnt4
Zfp324
Map3k9
Mael
Lpo
Atp7b
Rfx1
Tnrc18
Cdyl2
Adad1
Ncan
Dync1i2
Lep
Lrrc4b
Wdr60
Ddx43
Pias4
Ctbp2
Sqrdl
Tbxa2r
Cdh20
Trfr2
Dact1
Asb18
Abcb9
Nr3c2
Rreb1
Iffo2
Hhipl1
Tmed11
Pldn
Pik3cd
Gal3st2
Grin2d
Slc1a6
Gab1
Zfp644
Zbtb7a
Cacna2d2
Wdr81
Chst10
Prrt4
Papolb
Zmynd8
Asb6
Palm
Irgc1
Setd8
Pnpla6
Dscaml1
Bdnf
Plxna1
C77080
Ppp1r13l
Tacc2
Pik3r2
Bcl11b
Prpsap1
Esrrb
Mir1963
Foxo3
Inf2
Fnbp1l
Csrnp1
Ptpru
Slc32a1
Mcart1
Zfp238
Nptx2
Sipa1l3
Muc2
Bsn
Jarid2
Orc6
Dapk3
Naa11
Ngfr
Vstm2l
Orai1
Pnmal2
Chd5
Gjb3
Tet3
Igsf3
Stox2
Irx5
Ywhag
Ostm1
Stk31
Cckbr
Pts
Prelid1
Msi1
Gdf5
Fam178b
Pigt
Epb4.1
Vmn2r86
Pou3f3
Adcyap1r1
Evpl
Dcaf5
Zfp574
Wnt5b
Ing2
Hpcal4
Gfod1
Plekhf1
Klf13
Ppfia3
Grm6
Espn
Zfr2
Msx1
Shisa7
Arhgef18
Trim17
Ano8
Zfp710
Tlx3
P2ry2
Vash1
Bcl7a
Prkd2
Vgll4
Prtg
Lrp8
Gas6
Fam46b
Zfp524
Foxr1
Gm6194
Rapgefl1
Dapk2
Fam101a
Chd7
Rpl22l1
Rimbp2
Obsl1
Cgn
Dguok
Mast1
Sycp2
Xkr7
Kcnf1
Gm16379
Nfib
Zcwpw1
Pofut2
Rab11fip5
Uck2
Smarcd3
Brdt
Fam131c
Mthfsd
Klc1
Lyl1
Ahdc1
Erbb3
Whrn
Pramel1
Sykb
Zim3
Nhsl1
Podxl
Rps20
Lrrc68
Ing1
Camkk2
Hspg2
Kcng4
Snrnp70
Csrp2bp
Klf16
Ercc2
Foxs1
Emid2
Rbm15
Epha2
Dnmt3l
Tmprss9
Slbp
Rffl
Spesp1
Cbfa2t3
Paqr6
Eml5
Cnr2
F12
Acvr2b
Zfp513
Hyal2
Casp3
Mtap1a
Mypn
Tie1
Mettl21d
Nfic
Sycp3
Wnt6
Gpr157
Srgap3
Pgap2
Cln8
Fcho1
Zbtb17
