# Supplementary material for: Mitochondrial DNA haplotypes induce differential patterns of DNA methylation that result in differential chromosomal gene expression patterns
Source: Cell Death Discov. 2017 Sep 11;3:17062–. doi: 10.1038/cddiscovery.2017.62 (PMC5592988; doi:10.1038/cddiscovery.2017.62)
Supplement: Supplementary Table S4 [file cddiscovery201762-s4.xlsx]

## Sheet: Hypomethylated genes
Table S4: Hypomethylated genes for each of the divergent mouse ES cell lines, Related Figure 5B.
Mus	Spretus	Dunni	Pahari
Pitx2	Slc7a14	Mir9-3	Cyp4v3
Hist1h2bc	Spata18	Dlx6	Tlx3
Cd9	Barx2	Grb10	Irx5
Park7	Cyp4v3	Pcdh10	Zfp287
Nek1	Zfyve28	Slc30a3	Evx2
Neurl4	Evx2	Tlx3	Zic4
Ctnnb1	Bahcc1	Foxb1	Shisa3
Snapc1	Shisa3	Isl2	Sox2
Hist1h2ac	Sox2	Spata18	Ttc32
Nampt	Ttc32	Irx5	Pax5
Aak1	Oaf	Zfp287	Slc6a20a
Cenpl	Pax5	Zfyve28	Fbrsl1
Erap1	Asb18	Glg1	Clcn6
Zbtb8a	Dclk2	Evx2	Slc5a5
Tmed3	Slc6a20a	Zic4	Gtf2a2
Tial1	Tmem132c	Bahcc1	Fam5b
Celsr3	Fbrsl1	Zfp445	Lemd3
Letm1	Clcn6	Tshz3	Nr2e1
Gm7244	Hist3h2ba	Sox2	Nr5a1
Tmed9	Slc43a1	Grhl3	Isl2
Tfpt	Gtf2a2	Pax5	Cpne9
Zmynd12	Fam5b	Map3k6	Dlx2
Clcc1	Wnt3a	Ptp4a1	Slc6a4
Pyroxd1	Lemd3	Fbrsl1	Plxna2
Vat1	Bend6	Egln3	Lmx1b
Lap3	Nr2e1	Clcn6	Stxbp3a
Tubb2c	Sfrp4	Hist3h2ba	Myo1d
Idh3b	Nr5a1	Slc5a5	Mir1932
Patz1	Hmgn3	Gtf2a2	Gan
Rnf130	Ankrd45	Fam5b	Slc33a1
Cbr4	Lhx2	Lemd3	Nptx1
Magoh	Isl2	Dst	Nkx2-1
Hist1h1b	Mrpl47	Nr5a1	Caprin1
Ifrd1	Cpne9	Hmgn3	Rbm33
Rspry1	Rnf149	Frmd3	Srrm4
Rbp7	Dlx2	Ankrd45	Sim1
Rps11	Cdx2	Lhx2	Egln1
Adipor2	Plxna2	Nploc4	Lsmd1
Itga3	Lmx1b	Mrpl47	Col12a1
Cdt1	Gfpt2	Psmc1	Prdm16
Epb4.1l2	Nr5a2	Cpne9	Ugcg
Pms2	Tnik	Rnf149	Cacna1c
Ptpn4	Odz4	Cdx2	Utp18
P4ha1	Stxbp3a	Slc6a4	Irx1
Lpcat3	Myo1d	Unc5d	Ccnc
Ache	Gan	Fuz	Lypd6
Gpx1	Grinl1a	Gfpt2	Chordc1
Cirbp	Wnt3	Trpv4	Ythdf3
Isy1	Nkx2-1	Nr5a2	Hist1h3d
Dr1	Clvs2	Tnik	Mmaa
Vps25	Mtfmt	Adat1	Mir9-3
Elof1	Rbm33	Odz4	Ebf3
Ube2n	Nudt5	Gadd45gip1	Irs2
Igf2as	Sephs1	Gan	Lbr
Ddx54	Srrm4	Wnt3	Nxph1
Prdx6	Hist1h3f	Nkx2-1	Usp38
Cklf	Sim1	Caprin1	Grid2
Nudcd2	Als2	Fntb	Top2a
Rbm15	Scg3	Nudt5	Abcb4
Tbl1xr1	Tada2a	Pde4a	Zfp398
Etaa1	Lsmd1	Zfp346	Vps26a
Dcun1d5	Trim7	Cecr5	Usp3
Mybl1	Fezf1	Hist1h3f	Elavl2
Tmem111	Col12a1	Cds2	Zfp69
Srgap2	Pias4	Ube3c	Lrrc4
Tcea1	Uqcrc2	Sim1	Mycbp
Camta2	Prdm16	Egln1	Ncam1
Ric8	Psmd1	Scg3	Hnrnph1
Eif4a1	Ugcg	Wnt11	Capn10
Acly	Cacna1c	Lsmd1	Tex14
Fam185a	Utp18	Col12a1	Psma3
Hist1h2be	Snw1	Prdm16	Sox11
Mrpl36	Brd7	Eif4a3	Churc1
Top3a	Irx1	Ugcg	Ddx55
Clspn	Ccnc	Cacna1c	Mtx2
Rab14	Lypd6	Zfp292	Gnat1
Ing1	Hhip	Zcchc8	Utp14b
Arid4a	Chordc1	Utp18	Hist1h1b
Fgf18	Ythdf3	Irx1	Tead1
Esrp1	Hist1h3d	Cux1	Adam23
Cep152	Mmaa	Ccnc	Camta1
Use1	Tmpo	Bclaf1	Ppp6r1
Prpf38b	Slc33a1	Hnrnpul1	Sbf2
Ascc1	Mir9-3	Lypd6	Pgm3
Pcdh10	Ebf3	Hhip	Metap1
Nek8	Irs2	Chordc1	Csnk1g1
Kdsr	Trim33	Rbm25	Ptpra
Pdss2	Lbr	Hist1h3d	Rnf208
Ccar1	Nxph1	Ebf3	Hist1h2be
Cecr2	Dpm3	Tmem18	Med12l
Aurkb	Vamp4	Lbr	Wdr85
Dnajc30	Usp38	Nxph1	Sntb2
Kcnk13	Gns	Dpm3	Sec23b
Ccna2	Epha7	Dcaf17	Auts2
Ncor1	Upf2	Cdc14b	Hirip3
Pkm2	Abcb4	Suox	Atp5e
Btf3l4	Ccdc138	Vamp4	Adcy2
Stx6	Zfp398	Usp38	Zpbp
Atg5	Fam187a	Grid2	Ap2a1
Rap2b	Gabra5	Cnot6l	Mreg
Sox12	Usp3	Gse1	Smg7
Rsrc2	Elavl2	Top2a	Nup160
Cope	Zfp69	Gns	Fam46a
Ccdc47	Igsf3	Epha7	Tmem192
Dbp	Lrrc4	Abcb4	Gclc
Nxt1	Mtfp1	Ccdc138	Kirrel3
Pcgf2	Mycbp	Zfp398	Romo1
Uqcrc1	Dnajc6	Vps26a	Cep135
Pigb	Rpl19	Gabra5	Junb
Hist1h2bl	Ncam1	Zfp69	Kdm1a
Api5	Hnrnph1	Mtfp1	Rgs20
Auts2	Rwdd4a	Ncam1	Akap7
Zdhhc7	Amd2	Nfxl1	Fbxw2
mmu-mir-5133:-265	Capn10	Hnrnph1	Atp5b
Psen1	Meis1	Amd2	Sypl
Atp6v0b	Ube3b	Capn10	Armc1
Mto1	Tex14	Meis1	Hist1h1e
Mll5	Psma3	Olfr311	Pbx3
Tmem62	Tmem57	Tex14	Hoxa5
Gprc5a	Sox11	Psma3	Zfp143
Pldn	Zscan29	Tmem57	Med26
Slc25a39	Pms2	Cab39	Gpsm2
Tmem67	Sec24b	Sox11	Bub1
Med12l	Cdca7	Wdr75	Sin3a
Papd5	Churc1	Eif3b	Mrpl24
Ubr7	Ube2j1	Ercc5	Ppig
Slc44a1	Lrch4	Churc1	Wrnip1
Aarsd1	Ddx55	Lrch4	Ccdc138
Tesk2	Mtx2	Ddx55	Mapk7
Srd5a1	Gnai1	Gnai1	Zfp668
Clk1	Gnat1	Otx1	Nat10
Arf2	Coq10a	Coq10a	Etohd2
Sdf2	Cbx1	Cbx1	Armc8
Coro1c	Nbn	Txnl4b	Prr11
Zfp828	Plekha1	Plekha1	Fbxo8
Acp6	Utp14b	Pid1	Hist1h2ae
Serp1	Hist1h1b	Hist1h1b	Gm13476
Jmjd4	Pex11a	Mapt	Elovl5
Fntb	Scaf1	Tead1	Ftsjd1
Sox2	Mapt	Pkd2	Tcp11l2
B4galt3	Zfp238	Adam23	Faf1
S1pr2	Usp48	Ing3	Zdbf2
Hyls1	Tet2	Camta1	Eapp
Igf2bp3	Tead1	Ppp6r1	Sfswap
Rqcd1	Adam23	Sbf2	Nus1
Gabra4	Ing3	Zkscan2	Med1
Sp4	Ppp6r1	Dpm1	Calu
Afg3l1	Sbf2	Csnk1g1	Pdss1
Pip5k1a	Pgm3	Rpn2	Smarca5
Hddc2	Ccdc90b	Sc4mol	Uap1
Nat10	Zkscan2	Vcpip1	Smad5
Fam193b	Eif2ak1	Atad5	Ddi2
Nfia	Zfp26	Hist1h2be	Csnk2a1
Slc30a4	Csnk1g1	Krr1	Pcmtd1
Tubb2b	Ptpra	Med12l	Stam2
Manf	Rpn2	Mrpl24	Pdgfa
Taf12	Msx1	Wdr85	Uggt1
Rfx1	Tatdn2	Sntb2	Pbld2
Mblac1	Rnf208	Ctnnbl1	Hat1
Prosc	Atad5	Elovl4	Pik3c2a
Tex2	Med12l	Cnpy2	Uqcrc2
Vezf1	Mrpl24	Btg1	Mapkapk2
Uhrf1bp1l	B4galnt1	Slc35c1	Fbxo5
Nudt9	Hist2h2ab	Ccdc90b	Wbp11
Mboat7	Wdr85	Snrnp70	Hist1h2bm
Derl2	Sntb2	Hnrnpa3	Zfp386
Prdm11	Rnpc3	Rpf2	Wdr89
Polr3c	Wars2	Calr	Sec62
Stam2	Elovl4	Ppm1e	Lipt2
Polr2a	Dtwd1	Zfp386	Zfp426
Lhx6	Btg1	Atp5e	Wdr5
Brms1l	Snrnp70	Vrk1	Tubd1
Rfx7	Hnrnpa3	Mtpn	Thap3
Msl1	Rpf2	Lace1	Rora
Mycl1	Kif26b	Uevld	Rara
Nup133	Auts2	AI314180	Xrn2
Rad23b	Ppm1e	Perp	Mt1
Slc39a10	Hirip3	Fam102b	Lpcat2b
Psmd1	Atp5e	Wdr82	Zfp954
Hnrnpr	Pard3	Sart3	Kctd7
Arid4b	Eid1	Ap2a1	Tsen34
Fbxo28	Mtpn	Phf2	Nup93
Fut8	Adcy2	Odc1	Reep3
Igf2	Zpbp	Nrp2	Dars
Palm3	Srd5a3	Smg7	Tspan3
Nfyb	Gse1	Nup160	Mast3
Map2k4	Uevld	Fam46a	Stk30
Rpl21	Rsbn1	Tmem192	Gpatch2
Agpat6	Dnase2a	Fam43b	Nfia
Id1	Eed	Ralgapb	Setd1a
Fam96b	Wdr82	Eef1e1	Zpbp2
Mycbp	Cdc14b	Ssh2	Tmem188
Blmh	Phf2	Kirrel3	Rimkla
Slco2a1	G3bp2	Romo1	Vdac3
Hist2h2bb	Odc1	Wdr20a	Hist1h4f
Lrrc59	Nrp2	Cep135	Zbtb46
Dctn1	Mul1	Junb	Arid4a
Aptx	Smg7	Dctn3	Cct4
Prosapip1	Nup160	Kdm1a	Aktip
Parp1	Fam46a	Pop4	Zfp526
Polr3b	Lrrc47	Gna12	Srsf1
Tmub1	Tmem192	Sema6d	Fam63a
Dstn	Fam43b	Rbm15	Pard6a
Snrpb2	Ralgapb	Akap7	Elavl3
Aftph	Gclc	Fbxw2	Zbtb40
Ier2	Kirrel3	N4bp2l2	Dtymk
Chrnb1	Romo1	Atp5b	Hist2h2ac
B4galnt2	Aff3	Rnf6	Hnrnpa3
Lsr	Wdr20a	Sypl	Polb
Tmem85	Rbm25	Mrps31	Kank4
Tppp	Cep135	Fam175b	Pnpla6
Dhx30	Tmem145	Ggct	Med7
Sec61a2	Junb	R3hdm1	Rc3h2
Spnb1	Efnb2	Cct3	Cbll1
Rrp1	Dctn3	Cradd	Plekha1
Epha7	Kdm1a	Hist1h1e	Pold3
Tnrc18	Tomm20	Pik3cd	Smarcb1
Luc7l2	Hexim1	Polb	Hiat1
Gstz1	Rgs20	Efcab2	Kbtbd8
Ptma	Hist1h3b	Ccnd1	Elmod2
Carf	Gna12	Igf2bp3	Bcl11a
Alg14	Slc39a10	Ankrd6	Ttl
Hyou1	Rbm15	Hoxa5	Eif2b1
Chchd6	Akap7	Zfp143	Bcl7b
Naglu	Fbxw2	Med26	Ppm1a
Rhbdd3	N4bp2l2	Gpsm2	Gse1
Mboat2	Atp5b	Shroom3	Dync1h1
Fbxw11	Sypl	Bub1	Nmt2
Jun	Gfod1	Hif1a	Naf1
Pus10	Ggct	Tceb1	Hist1h2bk
Depdc7	R3hdm1	Ndufs5	Rdh10
Rad54b	Clcn3	Sin3a	Nmd3
Hoxb4	Armc1	Arv1	Tsg101
Kif13a	Cct3	Lmnb2	Fkbp15
Spag5	Hist1h1e	Helt	Nek8
Zfp335	Pik3cd	Cgn	Aimp2
Sh3rf1	Polb	Ppig	Sik2
Fam63a	Herc4	Gtf2b	Ppp1r7
Cstf3	Ccnd1	Trim59	Arl6ip5
Tab2	Igf2bp3	Mrpl54	Api5
Rad51	Pbx3	Immp2l	Kif26b
Rnd3	Tbx2	Aqr	Klhl12
Tmed1	Gm9855	Rad23a	Fgfr2
Mrm1	Ankrd6	Syne2	Rbpms
Foxl2	Hoxa5	Ube2cbp	Slc25a39
Smarcc1	Zfp143	Nat10	Wdr12
Snrpd3	Supv3l1	Mrps21	Tmem64
Ccdc43	Med26	Actn1	Cct6b
Ccdc104	Gpsm2	Armc8	Fzd5
G3bp2	Dpf3	Utp6	Brms1l
Zbtb44	Bub1	Tesk2	Arl5b
Arl8a	Nudc	Fbxo8	Pdgfc
Rpl31	Hif1a	Hist1h2ae	Lamtor2
Usp53	Senp8	Katnb1	Vps11
Acer2	Atf3	Elovl5	Fut8
Pnn	Pde8a	Ftsjd1	Tcp11l1
Gtpbp3	Hoxd11	Tcp11l2	Esrp1
Hsph1	Clpx	Faf1	Hnrnpr
Exoc1	Ptcd3	Spty2d1	Dcun1d4
Fbxo42	Polr2c	Prpf4b	Rad9b
Pdcd10	Vasp	B3gnt4	Hist1h2ag
Efnb2	Bnip3	Cnbp	Snrnp48
Dnaja1	Mllt10	Gatad1	Hist1h2bc
Ulk1	Helt	Zdbf2	Park7
Nup88	Ppig	Eapp	Nek1
F11r	Mthfr	Larp4b	Neurl4
Glipr2	Trim59	Mdh2	Zbtb8a
Blm	Mrpl54	Ppapdc1b	Tmed3
Ddx52	Wrnip1	Adh5	Tial1
Fezf1	Immp2l	Hoxb5	Letm1
Fbxo7	Fam60a	Cherp	Gm7244
Rad52	Aqr	Med1	Tmed9
Mapt	Syne2	Snf8	Zmynd12
Mir15b	Mapk7	Pdss1	Clcc1
Hipk3	Ube2cbp	Smarca5	Lap3
Ccne1	Nat10	Uap1	Patz1
Cecr5	Mrps21	Znrf3	Cbr4
Kcmf1	Actn1	Ube2e3	Magoh
Snd1	Etohd2	Kdm2b	Adipor2
Gm16039	Htr1b	Fbf1	Cdt1
Dapk3	Armc8	Pef1	Epb4.1l2
Cdca4	Utp6	Csnk2a1	Vps25
Zbtb6	Prr11	Pigyl	Ube2n
Hexim1	Fbxo8	Tsg101	Igf2as
Hnrnpa0	Hist1h2ae	Pdgfa	Tbl1xr1
Hdac2	Gm13476	Uggt1	Etaa1
Foxa2	Elovl5	Itgb3bp	Eif4a1
Gatsl2	Ftsjd1	Pbld2	Mrpl36
Atp13a1	Tcp11l2	Nop16	Rab14
Mpzl1	Spty2d1	Pik3c2a	Pdss2
Ets1	Prpf4b	Tnrc18	Dnajc30
Kdm5a	Max	Uqcrc2	Kcnk13
Lama5	Mgst3	Fbxo5	Ccna2
Luzp1	Cnbp	Mboat7	Pkm2
Cnot1	Zdbf2	Hist1h2bm	Atg5
Ust	Eapp	Wdr89	Sox12
Tirap	Larp4b	Lipt2	Dcun1d5
Fnbp4	Mdh2	Zfp426	Cope
Rpl7	Btbd7	Tubd1	Dbp
Naca	Adh5	Thap3	Pcgf2
Cd2bp2	Hoxb5	Rora	Hist1h2bl
Tpra1	Hey1	Atp5h	Papd5
Polr2c	Eif2b2	Dhx8	Ubr7
Mrpl38	Chst8	Rara	Zfp828
Epc2	Nus1	Etv1	Serp1
Pogz	Med1	Gin1	B4galt3
Sox4	Snf8	Mt1	Sp4
Dyrk3	Daam1	Lpcat2b	Kdsr
Psmd12	Calu	Eif2b4	Hddc2
Eef1e1	Krr1	Nosip	Rfx1
Tmem194	Pdss1	Zfp954	Mblac1
Fchsd2	Smarca5	Kctd7	Prosc
Fam33a	Znrf3	Cdk5rap3	Tex2
Pan2	Smad5	Tsen34	Vezf1
Espn	Mlh1	Nup93	Rqcd1
Bcl2l12	Ddi2	Dctn6	Derl2
Dbnl	Csnk2a1	Scfd1	Mycl1
Zfp617	Fam57b	Dars	Nup133
Dpf3	Tsg101	Mtap7	Psmd1
Ppap2c	Pcmtd1	Tspan3	Arid4b
Mrps28	Stam2	Stk30	Fbxo28
Otx1	Uggt1	Gpatch2	Id1
Slc4a1ap	Itgb3bp	Tmem126a	Ccdc47
Snf8	Pbld2	Nfia	Blmh
Ahctf1	Hat1	Setd1a	Hist2h2bb
H2afy2	Pik3c2a	Zpbp2	Dctn1
Nans	Tnrc18	Acbd5	Aptx
Arpc5l	Mapkapk2	Tmem188	Dstn
Nutf2-ps1	Tln1	Nek8	Snrpb2
Ubtf	Fam76b	Vdac3	Aftph
Cdc27	Fbxo5	Zfp184	Ier2
Rab37	Mboat7	Mrpl37	B4galnt2
Med10	Ahsa2	Arid4a	Tmem85
Inpp5b	Wbp11	B3gnt2	Tppp
Gins3	Foxk2	Aktip	Sec61a2
Tmc6	Hist1h2bm	Zfp526	Polr2a
Slc38a10	Zfp386	Hist2h2ac	Epha7
Zfp110	Wdr89	Tasp1	Carf
Stxbp4	Fgfr3	Polr2b	Naglu
Set	Lipt2	Pard6a	Rhbdd3
Rtn4rl1	Sgk1	Tesk1	Pus10
Sh2b1	Zfp426	Elavl3	Rad54b
Farsa	Wdr5	Galk2	Hoxb4
Hoxa7	Tubd1	Timm44	Zfp335
Soat1	Thap3	Lrrc61	Sh3rf1
Snrpg	Rora	Dtymk	Tmed1
Foxo3	Atp5h	Zzef1	Ccdc43
Zfp606	Xrn2	Nudt6	G3bp2
Fxc1	Etv1	Plaa	Arl8a
Rel	Pds5a	Chek1	Usp53
Ssrp1	Mt1	Hdlbp	Gtpbp3
Cab39	Gtf3c5	Cox5a	Fbxo42
Phpt1	Hist1h2bj	Pnpla6	Dnaja1
Rhpn2	Foxq1	Med7	Ulk1
Prpsap1	Lpcat2b	Rc3h2	Ddx52
Gpr19	Wdr48	Snhg8	Fezf1
Cacna1g	Ccnt2	Pold3	Rad52
Usp2	Tsen34	Smarcb1	Kcmf1
Pnmal2	Nup93	Nuf2	Snd1
Suz12	Scfd1	Maml3	Rbm15
Col5a1	Dars	Ybx1	Foxa2
Eps15l1	Ripk1	Med22	Gatsl2
B9d2	Tspan3	Hadhb	Mpzl1
Gm16517	Stk30	Fam171a1	Kdm5a
Baz1b	Gpatch2	Kbtbd8	Rpl7
Klf3	Tmem126a	Rrp15	Naca
Tead4	Nfia	Tmem41b	Epc2
Psen2	Setd1a	Wdr5	Dyrk3
Mrpl15	Zpbp2	Eif2b1	Bcl2l12
Ddx41	Cdyl	Bcl7b	Zfp617
Upf2	Acbd5	Ppm1a	Dpf3
Ppp2r5e	Tmem188	Pcnt	Mrps28
Ppip5k2	Rimkla	Dync1h1	Ahctf1
Zfp704	Nek8	Nmt2	Arpc5l
Tmem229b	Vdac3	Kif9	Nutf2-ps1
Dbf4	Hist1h4f	Lif	Ubtf
Ap4e1	Zfp184	Hist1h2bk	Med10
Ubap2	Zbtb46	Slc25a38	Zfp110
Glul	Hmga2	Taf1c	Stxbp4
Ddx50	Mrpl37	Cnot4	Set
Grm8	Arid4a	Aimp2	Sh2b1
Wdr35	B3gnt2	Ppp1r7	Farsa
Slc25a19	Cct4	Fam188a	Soat1
Bag1	Kcnk13	Atg16l1	Foxo3
Por	Aktip	Arl6ip5	Rel
Snora3	Zfp526	Api5	Cab39
Ythdc1	Hist2h2ac	Kif26b	Phpt1
Orc6	Peli1	Cyb561d1	Rhpn2
Zufsp	Srsf1	Klhl12	Usp2
Klhl25	Fam63a	Snora41	Suz12
Stmn1	Tasp1	Rbpms	Mrpl15
Btbd7	Polr2b	Slc25a39	Ubap2
H47	Pard6a	Wdr12	Glul
Obsl1	Guf1	Tmem64	Ddx50
Rhoa	Galk2	Tmem131	Grm8
Vamp3	Sec14l1	Cct6b	Stmn1
Vasp	Dusp6	Depdc5	H47
Lnx2	Zbtb40	Dysf	Rhoa
Sf3b4	Timm44	Fzd5	Vamp3
Baiap2	Lrrc61	Sephs2	Vasp
Npat	Dtymk	Brms1l	Hist1h3g
Ptpn18	Zzef1	Gadd45b	Rgs6
Adpgk	Exosc3	Lamtor2	Laptm4a
Aph1c	Plaa	Ube2q2	Ptch1
Tlcd1	Slc30a9	Tubgcp3	Rpl9
Zfyve21	Kank4	Efcab7	Zc3h15
Hist1h3g	Hdlbp	Vps11	Tusc2
Nrp1	Cox5a	Esrp1	Ndufaf3
Mex3a	Pnpla6	Hnrnpr	Nop14
Nap1l4	Med7	Rad9b	Sav1
Arhgef16	Rc3h2	Mtap4	Atf2
Rtkn2	Snhg8	Snrnp48	Nbeal2
Snw1	Cbll1	Spry1	Mrrf
Aprt	Smarcb1	Jam3	Tmem120a
Gkap1	Maml3	Cenpw	Wwc2
Rgs6	Ybx1	Pitx2	Mars2
Bud31	Hiat1	Park7	Snrk
Slc35e1	Med22	Snapc1	Xrn1
Zfp62	Hadhb	Nampt	Stil
Gna11	Fam171a1	Cenpl	Wwp2
Lin7c	Phf17	Erap1	Uevld
Pip4k2b	Elmod2	Tmed3	Uxs1
Als2cr4	Hist1h2be	Tial1	Wwtr1
Cpne3	Bcl11a	Celsr3	Rptor
Anp32a	Prkag2	Letm1	Fkbp3
Fam64a	Ttl	Tfpt	Scamp2
Rnaseh1	Xrcc2	Zmynd12	Zbtb8os
Timm44	Eif2b1	Clcc1	Tmem43
Pvrl2	Bcl7b	Pyroxd1	Tbc1d17
Usp19	H2afv	Lap3	Spen
Abhd11	Ppm1a	Tubb2c	Ssbp4
Gab1	Pcnt	Idh3b	Ptrh2
Sass6	Dync1h1	Patz1	Syde2
Oscp1	Nmt2	Magoh	Apoa1bp
Ell2	Fam57a	Ifrd1	Mrpl53
Akap1	Kif9	Rbp7	Trappc10
Ipp	Naf1	Rps11	Kdm4c
Plag1	Lif	Adipor2	Wdr92
Manba	Cnot4	Cdt1	Tgfbr3
Tspan15	Hist1h2bk	Epb4.1l2	Ect2
Abtb1	Rdh10	Pms2	Snrpd2
Atf2	Nmd3	Ptpn4	Megf8
Laptm4a	Fkbp15	P4ha1	Gadd45b
Rassf1	Aimp2	Gpx1	Pgap1
Slc6a9	Sik2	Isy1	Lig3
Ptch1	Ppp1r7	Vps25	Id2
Hk2	Fam188a	Ube2n	Mtmr7
Sirt2	Atg16l1	Cklf	Mcm5
Plekhg2	Gpc2	Nudcd2	Stk35
Rhog	Hint1	Tbl1xr1	Rad51ap1
Smyd5	Api5	Dcun1d5	Mre11a
Snx17	Ppid	Mybl1	Srsf4
Rpl9	Klhl12	Tmem111	Tcf7l1
Wdr77	Snora41	Tcea1	Tob1
Rap1a	Rbpms	Eif4a1	Sema6d
Stom	Slc25a39	Fam185a	Slc4a1ap
Uba6	Wdr12	Clspn	Bhlhe41
Zc3h15	Tmem64	Rab14	Hectd1
Cdca8	Tmem131	Fgf18	Sumo1
Gan	Haus3	Cep152	Fam72a
Ifrd2	Dtl	Use1	Arfip2
Tusc2	Cct6b	Prpf38b	Epha4
Blvrb	Depdc5	Ascc1	Rps6kc1
Ndufaf3	Fzd5	Kdsr	Dnajb9
Hist1h2ai	Hsdl2	Pdss2	Foxc2
Nop14	Sephs2	Ccar1	Amfr
Thap1	Brms1l	Cecr2	Jmjd4
Sav1	Arl5b	Aurkb	Actb
Ttf2	Ppp2r5e	Dnajc30	Echdc2
Dennd4a	Pdgfc	Ccna2	Cdc7
Leng8	Lamtor2	Pkm2	Fam76a
Rnf4	Ube2q2	Stx6	Fam83d
Sec61a1	Nhp2	Rap2b	Gorasp2
Map3k14	Tubgcp3	Ddx54	Them4
Ssfa2	Efcab7	Cope	Stat1
Tmco7	Fut8	Ccdc47	Mrps25
Zik1	Gnb1	Pcgf2	Cpsf2
Isca2	Tcp11l1	Uqcrc1	Ip6k1
Pltp	Esrp1	Pigb	Pip4k2c
Rhob	Hnrnpr	Zdhhc7	Inca1
Nbeal2	Dcun1d4	Psen1	Mcart1
Tbc1d2	Rad9b	Mto1	Trim7
Prdx1	Hist1h2ag	Tmem62	Ptgr2
Pias1	Mtap4	Pldn	Hoxa1
Mrrf	Snrnp48	Tmem67	Atp6v1d
Lrrc68	Prmt2	Papd5	Slco4c1
Ccdc61	Jam3	Ubr7	Rai1
Trim7	Cenpw	Aarsd1	Gabarap
Lsm3	Pitx2	Clk1	Pias3
Plk4	Hist1h2bc	Arf2	Nebl
Fiz1	Cd9	Sdf2	Sf3b4
Mnx1	Park7	Acp6	Rbm38
Mtor	Nek1	Serp1	Trim71
Atf3	Neurl4	B4galt3	Cobra1
Snrnp25	Snapc1	Sp4	Sdc1
Tmem120a	Hist1h2ac	Pip5k1a	Sltm
Napepld	Nampt	Hddc2	Rufy1
Tfb2m	Aak1	Manf	Frg1
Wwc2	Cenpl	Taf12	Trim45
Hspa5	Erap1	Rfx1	Zfand2b
Zfp956	Zbtb8a	Mblac1	Triap1
Lrrc3	Tmed3	Prosc	Fam161a
Scyl3	Tial1	Tex2	Kri1
Mars2	Celsr3	Vezf1	Dido1
Eepd1	Gm7244	Uhrf1bp1l	Hspa2
Snrk	Tmed9	Nudt9	Hsd17b12
Mrpl37	Zmynd12	Rqcd1	Xrcc3
Kcnd2	Clcc1	Derl2	Pqlc3
Wdr89	Vat1	Psmd1	Slc35b4
Chmp4b	Lap3	Arid4b	Dhx40
Arhgap17	Tubb2c	Id1	Bmpr2
Ubqln1	Idh3b	Fam96b	Tspan2
Pik3c2a	Patz1	Mycbp	Ankrd27
Xrn1	Rnf130	Blmh	Slit2
Stil	Cbr4	Hist2h2bb	Atg16l1
Cox6a1	Magoh	Dctn1	Zdhhc7
Lrrc28	Ifrd1	Aptx	Cant1
Ankrd26	Rspry1	Parp1	Chst2
Cited2	Rbp7	Polr3b	Limd2
Atp5k	Rps11	Dstn	Rpl36al
Ski	Adipor2	Snrpb2	Pcf11
Ilf2	Itga3	Ier2	Bre
Hddc3	Cdt1	Tmem85	Cox16
Ptpn13	Epb4.1l2	Sec61a2	Helz
Rg9mtd2	Ptpn4	Polr2a	Pard3
Id4	P4ha1	Rrp1	Srp72
Rai1	Gpx1	Luc7l2	Mos
Ttc9	Cirbp	Alg14	Msl2
Setd7	Isy1	Hyou1	Ppm1l
Zfp787	Dr1	Naglu	Cnpy1
Nmd3	Vps25	Mboat2	Cep250
Slc41a3	Elof1	Pus10	Tsc1
Fam102b	Ube2n	Rad54b	Dpy19l3
Mgat1	Igf2as	Hoxb4	Mdn1
Pbx4	Prdx6	Kif13a	Clk4
Phc3	Cklf	Spag5	Chac1
Agfg2	Nudcd2	Zfp335	Pigl
Socs3	Tbl1xr1	Sh3rf1	Commd8
Wwp2	Etaa1	Tab2	Smek2
Tomm5	Dcun1d5	Rad51	Zfp3
Uevld	Mybl1	Tmed1	Slc35f2
Rara	Tcea1	Snrpd3	Dars2
Arfgap2	Ric8	Ccdc43	Nck1
Crip2	Eif4a1	Ccdc104	Dhx33
Adamts15	Acly	Arl8a	Zcchc14
Gemin4	Fam185a	Rpl31	Brf2
Smtnl2	Mrpl36	Usp53	Ranbp17
Yars	Top3a	Pnn	Rrm2
Uxs1	Clspn	Gtpbp3	Eno3
Sp3	Rab14	Exoc1	Nfyb
Bcl11a	Fgf18	Fbxo42	Rnf220
Ptges2	Cep152	Dnaja1	Dlst
Dhcr7	Use1	Ulk1	Stx18
Lars2	Ascc1	F11r	Ncapd3
Ppib	Pcdh10	Ddx52	Nol11
Cdk5rap2	Kdsr	Fbxo7	Zdhhc12
Tmem59	Pdss2	Rad52	Fos
Iqcc	Ccar1	Kcmf1	Ehmt1
Ccnd2	Cecr2	Snd1	Cux1
Pnpla6	Aurkb	Gm16039	Slc25a42
Elf2	Dnajc30	Dapk3	Bcl2l11
Wdr85	Ccna2	Hexim1	Tnrc18
Brip1	Ncor1	Foxa2	Stim1
Slc1a4	Pkm2	Gatsl2	Gpr146
Zfyve1	Btf3l4	Atp13a1	Rps6
Nav2	Stx6	Mpzl1	Slc25a16
Cct3	Atg5	Ets1	Sf3a1
Wwtr1	Rap2b	Kdm5a	Foxg1
Rptor	Ddx54	Luzp1	Chd7
Cdipt	Sox12	Cnot1	Ntrk3
Nfe2l1	Cope	Fnbp4	Siah1a
Tmem101	Ccdc47	Cd2bp2	Fam192a
Tbce	Nxt1	Tpra1	Fzd7
Specc1l	Pcgf2	Polr2c	Tmeff2
Fkbp3	Uqcrc1	Epc2	E2f8
Pno1	Pigb	Dyrk3	Cep70
Whsc1l1	Hist1h2bl	Fam33a	Map3k7
Spen	Zdhhc7	Pan2	Cyb5r4
Ndufs2	mmu-mir-5133:-265	Bcl2l12	Wdr77
Sema6c	Psen1	Zfp617	Ccdc6
Tnrc6c	Tmem62	Dpf3	Igsf9b
Crebzf	Gprc5a	Mrps28	Rhbdd1
Zcchc8	Pldn	Slc4a1ap	Fancg
Dnajb2	Papd5	Nans	Prpf4
Etv6	Ubr7	Arpc5l	Tacc1
Casp2	Slc44a1	Rab37	Abcb9
Phf17	Tesk2	Gins3	Dock1
Ippk	Srd5a1	Slc38a10	Fhod1
Prmt1	Clk1	Stxbp4	Ppm1d
Scamp2	Arf2	Sh2b1	Leng1
Hat1	Sdf2	Farsa	Yap1
Rabgap1l	Zfp828	Hoxa7	Plekha2
Ptpn21	Serp1	Soat1	Sars2
Ino80	Jmjd4	Snrpg	Ubb
Fzd5	Fntb	Foxo3	Ubr4
Zbtb8os	B4galt3	Fxc1	Iqsec1
Zswim4	Hyls1	Rel	Mpdu1
Heatr1	Gabra4	Ssrp1	Dus4l
Dck	Sp4	Rhpn2	Sox17
Gm4925	Afg3l1	Gpr19	Mgat5
Letm2	Hddc2	Suz12	Grk4
Rap1b	Fam193b	Mrpl15	Prkcsh
Tmem43	Slc30a4	Dbf4	Hint1
Clk3	Manf	Ubap2	Cdca8
Pop7	Taf12	Glul	Drg1
Stk10	Mblac1	Ddx50	Pif1
Bhlhe41	Prosc	Grm8	Id4
Zfp511	Tex2	Orc6	Pwwp2b
Zfp28	Vezf1	Stmn1	Dynll2
Tbc1d17	Uhrf1bp1l	H47	Wasf2
Ercc1	Nudt9	Rhoa	Rmnd5a
Zxdc	Rqcd1	Vamp3	Mll5
Cct4	Derl2	Set	Foxn3
Znrf1	Prdm11	Nrp1	Ddx49
Ttc4	Polr2a	Naca	Phc2
Vps26a	Rfx7	Bud31	St8sia2
Bet1l	Mycl1	Slc35e1	Fzr1
Snrnp200	Nup133	Oscp1	Galt
Ddx56	Rad23b	Manba	Scaf1
Snord104	Arid4b	Laptm4a	Rplp1
Ssbp4	Fbxo28	Mycl1	Taf15
Ptrh2	Igf2	Ptch1	Mettl13
Ncapg	Nfyb	Sirt2	Gprc5a
Syde2	Rpl21	Rpl9	Dusp6
Cib2	Agpat6	Uba6	Erh
Taf1c	Id1	Cdca8	Rnf7
Ldlr	Fam96b	Tusc2	Dctpp1
Tmem11	Hist2h2bb	Ndufaf3	Tmem14c
Qdpr	Dctn1	Nop14	Utp6
Apoa1bp	Aptx	Thap1	Maml1
Klf6	Parp1	Jun	Magi1
Mrpl53	Dstn	Sav1	Ptdss2
Spsb2	Snrpb2	Ttf2	Stag1
Acsf3	Aftph	Leng8	Ctbp2
Rpl38	Ier2	Atf2	Cdk14
Atp8b2	Chrnb1	Zik1	Armc5
Igfbp4	B4galnt2	Tbc1d2	P2rx4
Ift74	Tmem85	Mrrf	Syne2
Trp53i13	Tppp	Ccdc61	Lztfl1
Gar1	Dhx30	Lsm3	Mobkl2b
Gfod1	Sec61a2	Plk4	Ewsr1
Zkscan17	Spnb1	Atf3	Ankrd52
Slc17a5	Rrp1	Tmem120a	Ccdc115
Ampd2	Gstz1	Mars2	Ddx24
Trappc10	Carf	Arhgap17	Mavs
Mesdc2	Hyou1	Ubqln1	Rnf4
Creb3	Chchd6	Stil	Pik3r3
Cstf1	Rhbdd3	Cox6a1	Ptprk
Hspa2	Mboat2	Atp5k	Otx1
Mtch2	Fbxw11	Slc41a3	Fam189a1
Bcl2l11	Jun	Pbx4	Krr1
Kdm4c	Pus10	Wwp2	Mrps7
Nvl	Depdc7	Tomm5	Slc27a1
Lass6	Rad54b	Gemin4	Fam69a
Btbd11	Hoxb4	Uxs1	Sash1
Hnrnpul1	Kif13a	Bcl11a	Oaz1
Pold3	Spag5	Cdk5rap2	Ptges3
D6Wsu116e	Zfp335	Wwtr1	Large
Gpbp1l1	Sh3rf1	Cdipt	Eftud2
Tsc1	Mto1	Nfe2l1	Gadd45a
Znf512b	Tab2	Tmem101	Aspm
Slc17a7	Rad51	Tbce	Mef2d
Coq10a	Tmed1	Ndufs2	Ogg1
Akt3	Smarcc1	Zbtb8os	Mnt
Irs1	Snrpd3	Zswim4	Fastkd3
Heatr2	Ccdc43	Rap1b	Snora62
Nfil3	Zbtb44	Tmem43	Heatr3
Wdr92	Arl8a	Cct4	Narf
Prkci	Rpl31	Spen	Midn
Tgfbr3	Usp53	Snord104	Sf3b1
Ect2	Pnn	Ssbp4	Asah1
Trim11	Gtpbp3	Ptrh2	Fbxl12
Nfib	Exoc1	Ldlr	Myo5a
Ptbp1	Fbxo42	Klf6	Smcr7
Acer3	Pdcd10	Mrpl53	Pcbp1
Snrpd2	Dnaja1	Ift74	Klf16
Rpia	Ulk1	Slc17a5	Surf1
Mgat5	F11r	Creb3	Abhd11
Maf	Ddx52	Cstf1	Ube2o
Mtr	Fbxo7	Bcl2l11	Ywhah
Actn1	Rad52	Kdm4c	Agfg1
Msl2	Kcmf1	Gpbp1l1	Pycr2
Megf8	Snd1	Tgfbr3	Gadd45g
Pafah1b3	Gm16039	Ect2	Zfp689
Lcorl	Dapk3	Ptbp1	Hyls1
Gadd45b	Zbtb6	Megf8	Alg14
Sertad2	Gatsl2	Znrf2	Coq4
Gm10584	Atp13a1	Lig3	Ptges2
Dcaf7	Mpzl1	Id2	Vti1b
Pax9	Kdm5a	Stk35	Gm16516
Pgap1	Luzp1	Rad51ap1	Sesn3
Znrf2	Cnot1	Srsf4	Ergic2
Rnf13	Fnbp4	Baiap2l1	Mettl16
Myo1c	Naca	Dtl	Ezh2
Hoxb8	Cd2bp2	Tob1	Mpv17l2
Lig3	Tpra1	Cst3	Taldo1
Id2	Epc2	Thumpd1	Rsbn1l
Hrk	Dyrk3	Fgfr2	Six4
Casc4	Tmem194	Paip2b	Khdrbs1
Dusp4	Fchsd2	Bhlhe41	Med29
Daglb	Fam33a	Sptlc2	Gabpb1
Mtmr7	Pan2	Hectd1	Ahdc1
Mcm5	Espn	Sumo1	Rheb
Stk35	Bcl2l12	Ctnnb1	Sema4b
Pdlim7	Zfp617	Ptges2	Id3
Ufsp1	Mrps28	Fam72a	Tomm7
Rad51ap1	Otx1	Arfip2	Nek2
Adat3	Slc4a1ap	Hk1	Prorsd1
Bub1	Ahctf1	Epha4	Polr2b
Pla2g15	Nans	Rps6kc1	Vcpip1
Gde1	Arpc5l	Cpsf2	Gcc2
Hook2	Nutf2-ps1	Foxc2	Gm2058
Dnajc7	Ubtf	Mctp2	Wdr48
Myl4	Rab37	Amfr	Ube2c
Mre11a	Inpp5b	Mdm4	Snord68
Klf11	Gins3	Parp6	Pitpnb
Glb1	Slc38a10	Ttc1	Dcaf12
Srsf4	Zfp110	Mt2	Dedd2
Tmem57	Stxbp4	Vps45	Fam96b
Dcaf17	Set	Ubxn8	Eif2b2
Tcf7l1	Sh2b1	Echdc2	Tmem115
Baiap2l1	Farsa	Jag1
Dtl	Soat1	Fam76a
Ppp1r7	Snrpg	Fam83d
Tnpo2	Foxo3	Gorasp2
Acbd5	Zfp606	Stat1
Kbtbd8	Rel	Tmem123
Vrk1	Ssrp1	Tmed4
Tob1	Cab39	Ccdc99
Cst3	Phpt1	Mrps25
Sema6d	Rhpn2	Sirt3
Dusp11	Prpsap1	Cbll1
Kif26a	Gpr19	Mcart1
Thumpd1	Suz12	Trim7
Btbd19	Eps15l1	Mrps5
Ythdf1	Tead4	Atp6v1d
Fgfr2	Mrpl15	Slc27a4
Nfe2l2	Ubap2	Hist1h3e
Paip2b	Glul	Zwint
Banp	Ddx50	Eif2s2
B3gntl1	Grm8	Cox10
Vwa1	Wdr35	Gabarap
Slc25a4	Bag1	Rpusd2
Fndc3b	Stmn1	Bcas3
Inpp5a	H47	Zfp606
Btg1	Rhoa	Sf3b4
Gm5801	Vamp3	Fdps
Creb3l1	Sf3b4	Sltm
Sptlc2	Adpgk	Sema3b
Shb	Tlcd1	Rufy1
Strap	Hist1h3g	Bcl2
Hectd1	Nrp1	Frg1
Rab6	Ptma	Hoxa3
Sumo1	Bud31	Ncapg
Vhl	Slc35e1	Zfand2b
Mri1	Zfp62	Stag1
Foxo1	Lin7c	Fam161a
Trappc4	Pip4k2b	Mir301
Tbx2	Abhd11	Kri1
Fam72a	Oscp1	Dido1
Eri1	Ell2	Arf1
Thumpd3	Akap1	Afg3l1
Bcar3	Laptm4a	Hspa2
Zfp36	Rassf1	Snora7a
Arfip2	Ptch1	Hsd17b12
Ccdc117	Sirt2	Zcchc10
Socs7	Rpl9	Pqlc3
Slc25a26	Zc3h15	Slc35b4
Adc	Cdca8	Mrpl48
Mif4gd	Ifrd2	Dhx40
Hk1	Tusc2	Bmpr2
Cnn2	Ndufaf3	Ankrd27
Hs3st5	Hist1h2ai	Slit2
Rnf6	Nop14	Cdk19
Dbi	Sav1	Cant1
Epha4	Leng8	Rbl2
Pls1	Rnf4	Dcun1d4
Slc31a2	Sec61a1	Fbxl19
E2f6	Ssfa2	Ap2b1
Armc7	Atf2	Akirin2
B3galnt2	Zik1	Stk39
Fmn1	Pltp	Limd2
Fam136a	Nbeal2	Rpl36al
Atg4d	Prdx1	Pcf11
Rps6kc1	Mrrf	Tacc3
Cpsf2	Ccdc61	Cox16
Snora24	Lsm3	Mir704
Znrf3	Plk4	Pomp
Ncdn	Tmem120a	Srp72
Dnajb9	Scyl3	Mos
Foxc2	Mars2	Msl2
Tmem203	Chmp4b	Agpat5
Sox17	Arhgap17	Ppm1l
Tbrg4	Ubqln1	Eif2a
Rora	Xrn1	Ddb2
Snrpa	Stil	Jmjd4
Trip11	Cox6a1	Cep250
Kif26b	Lrrc28	Ak4
Fam46c	Atp5k	Lpcat1
Grcc10	Id4	Psmg3
Rab39	Rai1	Lcmt1
Mctp2	Setd7	Hn1
Flcn	Slc41a3	Chchd3
Pgap3	Fam102b	Coq9
Amfr	Pbx4	Snora17
Ppia	Agfg2	Clk4
Pcf11	Socs3	Chac1
Abcg2	Wwp2	Fam134c
Cops7a	Tomm5	Capza1
Mdm4	Rara	Pigl
Aldh6a1	Arfgap2	Tulp3
Mrpl4	Gemin4	Tmem177
Cdk5rap1	Smtnl2	Cnn3
Lrrc16a	Uxs1	Commd8
Sall1	Ptges2	Sars
Parp6	Ppib	Ptp4a2
Pskh1	Cdk5rap2	Nup88
Ttc1	Iqcc	Nck1
Mt2	Elf2	Dhx33
Gabpb1	Slc1a4	Brf2
Gin1	Nav2	Rrm2
Aldoa	Wwtr1	Ddx19b
Fam57a	Rptor	Srp9
Tagln2	Cdipt	Eno3
Max	Nfe2l1	Tsfm
Stk38l	Tmem101	Dlst
Rab20	Tbce	Stx18
Hyal2	Fkbp3	Fam40a
Vps45	Pno1	Zfp324
Fbf1	Whsc1l1	Ncapd3
Phb2	Ndufs2	Lats1
Dgat2	Tnrc6c	Kitl
Thap6	Zcchc8	Dnajb1
Lyar	Etv6	Thap11
Mir148a	Scamp2	Yod1
Pcid2	Rabgap1l	Hirip3
Gtf2e2	Ptpn21	Snx22
Sash1	Zbtb8os	Slc25a42
Pitpnc1	Dck	Dhx38
Ubxn8	Letm2	Mmaa
Actb	Tmem43	Elof1
Rsad1	Stk10	Mms22l
Hoxa5	Tbc1d17	Spc24
Lsm4	Spen	Slc25a16
Echdc2	Ddx56	Sumo2
Kdm3a	Snord104	Sf3a1
Jag1	Ssbp4	Mthfd1
Cdc7	Ptrh2	Elavl1
Chchd10	Cib2	Hspa14
Pdk1	Ldlr	Spata2L
Vezt	Klf6	Rabgap1l
Birc2	Mrpl53	Fzd7
Fam76a	Trp53i13	Zfp74
Ankrd16	Gar1	Fos
Fam83d	Slc17a5	Cep70
Pou2f1	Ampd2	Ankfy1
Gorasp2	Trappc10	Uqcc
Them4	Mesdc2	Etohd2
Mrpl27	Cstf1	Psrc1
Stat1	Bcl2l11	Wdr77
Tmem123	Kdm4c	Mettl16
Tmed4	Hnrnpul1	Cyp20a1
Hes7	Pold3	Igsf9b
Dusp16	Akt3	Rhbdd1
Mesdc1	Irs1	Fancg
Ccdc99	Wdr92	Prpf4
Mrps25	Prkci	Cenpn
Eya4	Tgfbr3	Abcb9
Mir199b	Ect2	Dld
Dtymk	Nfib	Prmt1
Hs2st1	Snrpd2	Dr1
Sirt3	Rpia	Leng1
Rnf220	Mgat5	Yap1
Cbll1	Maf	Zgpat
Maml3	Megf8	Fam176a
Suox	Gadd45b	Cpeb4
Ip6k1	Baz1b	Cenpa
Pip4k2c	Gm10584	Plekha2
Tulp3	Dcaf7	Ywhag
Cradd	Lig3	Hbxip
Gpr146	Id2	Ubb
Pds5a	Casc4	Ubr4
Socs2	Mtmr7	Timm50
Ddx6	Mcm5	Mpdu1
Adnp	Stk35	Dus4l
Inca1	Rad51ap1	Pik3r3
Ift172	Adat3	Agbl3
Mcart1	Myl4	Mgat5
Tmem150a	Mre11a	Grk4
Bahd1	Srsf4	Prkcsh
Pex1	Tcf7l1	Nup153
Prmt2	Baiap2l1	Sugp1
Ptgr2	Tob1	Tmem93
Maml1	Sema6d	Smek2
Zfp426	Thumpd1	Dcaf7
Cd151	Ythdf1	Id4
Cks1b	Fgfr2	Tmem97
Mrps5	Paip2b	Pwwp2b
Map3k3	Gm5801	Acd
Zfp143	Creb3l1	Dynll2
Purb	Bhlhe41	Mcm5
Usp24	Sptlc2	Iffo2
Etfb	Strap	Acp2
Eral1	Hectd1	Rheb
Hoxa1	Rab6	Ddx49
Atp6v1d	Sumo1	Asf1b
Slc27a4	Ctnnb1	Thap2
Zscan29	Trappc4	Cks2
Alg11	Fam72a	Cks1b
Snord110	Zfp36	Tmub2
Trmt6	Arfip2	Zfp189
Kif1c	Hk1	Drg2
Tgfbr1	Rnf6	Gapdh
Sntb2	B3galnt2	Gabpb2
Slco4c1	Fam136a	Psmd11
Acn9	Anp32a	Ormdl2
Irf2bp2	Rps6kc1	Cdca7
Hist1h3e	Cpsf2	Scaf1
Mtmr2	Dnajb9	Rplp1
Zwint	Foxc2	Mettl13
Dpy19l4	Rab39	Gprc5a
Tcfap2a	Mctp2	Nos3
Eif2s2	Amfr	Dusp6
Rps27l	Pcf11	Erh
Eftud2	Rfx1	Rnf7
Lrpap1	Abcg2	Pcna
Cox10	Parp6	Tmem14c
Kpna4	Ttc1	Usp40
Dnajb5	Mt2	Stam2
Rexo1	Gabpb1	Surf6
Lgr4	Thap6	Wdr35
Acvr2b	Lyar	Magi1
Gnai1	Gtf2e2	Grcc10
Tysnd1	Pitpnc1	Sphk1
Gabarap	Ubxn8	Ptdss2
Plrg1	Actb	Ctbp2
Ntng2	Rsad1	Jtb
Rhof	Kdm3a	Cdk14
Ddx10	Jag1	Armc5
Smg7	Cdc7	Fkbp1a
Rcc1	Chchd10	Dbp
Igfbp5	Fam76a	Sass6
Vps53	Ankrd16	Siva1
Pias3	Fam83d	Lztfl1
Rpusd2	Gorasp2	Kdm6b
Bcas3	Mrpl27	Ewsr1
Zswim3	Tmem123	Ccdc115
Bend5	Hes7	Ddx24
Taco1	Mrps25	Sap30
Ttc39a	Eya4	Mavs
Tarsl2	Sirt3	Rnf4
Nebl	Suox	Max
Mpp2	Adnp	Hpdl
Rbm38	Inca1	Mutyh
Fdps	Mcart1	Pars2
Trim71	Ptgr2	Imp4
Myo1b	Maml1	Chchd5
Zfhx3	Cd151	Snx11
Phldb1	Mrps5	Zswim1
Cobra1	Hoxa1	Adat2
Celf6	Atp6v1d	Stk11ip
Ltc4s	Snord110	Slc16a1
Prkab2	Tgfbr1	Rpp40
Srprb	Slco4c1	Exosc5
Sdc1	Irf2bp2	Exosc9
Usp22	Hist1h3e	Coq4
Sall4	Zwint	Smarcd2
Cnot8	Dpy19l4	Ndufs7
Hs3st3b1	Tcfap2a	Oaz1
Stra13	Eif2s2	Eftud2
Sltm	Rps27l	Aspm
Pask	Cox10	Mef2d
Tmem214	Kpna4	Pdcd7
Sema3b	Acvr2b	Rps5
Rufy1	Tysnd1	Ogg1
Med1	Gabarap	Tmem87a
Tpst2	Ntng2	Grk6
Dock4	Rhof	Rtn4ip1
Bcl2	Vps53	Fastkd3
Hivep2	Rpusd2	Snora62
Six4	Bcas3	St7l
Frg1	Bend5	Gm16516
Trim45	Taco1	Hk2
Birc5	Tmem59	Asah1
Ncam1	Ddx41	Fbxl12
Hoxa3	Nebl	Smcr7
Tmem87a	Mpp2	Cpsf4
Il4ra	Rbm38	Surf1
Zfand2b	Myo1b	Usp19
Triap1	Zfhx3	Rassf1
Vps16	Prkab2	Irs2
Bzw2	Sdc1	Abhd11
Stag1	Sltm	Rnasek
Lin54	Rufy1	Whsc2
Slc39a1	Dock4	Ywhah
Foxf2	Bcl2	Pycr2
Ikbip	Frg1	Fmn1
Fam161a	Hoxa3	Zfp689
Eif6	Ncapg	Blm
Larp1	Zfand2b	Hyls1
Hs3st1	Triap1	Dnajc17
Enoph1	Stag1	Rpl6
Mir301	Slc39a1	Tmf1
Kri1	Fam161a	Ergic2
Sdhc	Eif6	Taldo1
Foxc1	Hs3st1	Rsbn1l
Bcar1	Mir301	Stk17b
Acd	Kri1	Med29
Hcrtr1	Bcar1	Nucks1
Ankle1	Ankle1	Gnb2l1
Wipi1	Efr3b	Sema4b
Efr3b	Dido1	Hsph1
Ddx42	Pcif1	E2f5
Dido1	Slc7a6os	Nek2
Pcif1	Arf1	Snapc4
Slc7a6os	Hpcal1	Leng9
Arf1	Hspa2	Chchd6
Hpcal1	Snora7a	Gcc2
Snord32a	Hsd17b12	Ube2c
Gdpd5	Syt14	Snord68
Snora7a	Zcchc10	Eif2b2
Xbp1	Notch2
Os9	Col4a2
Kptn	Xrcc3
Hsd17b12	Pqlc3
Zfp61	Tgfb1
Syt14	Slc35b4
Helz	H2afx
Stx4a	Ilvbl
Ccdc85c	Mrpl48
Zcchc10	Dhx40
Sp2	Bmpr2
Pcna	Tmem38a
Btg2	Mllt3
Notch2	Tspan2
Col4a2	Adar
Xrcc3	Ankrd27
Pqlc3	Slit2
Tgfb1	Nop2
Zfpm1	Rreb1
Cdk5	Ppil3
Ormdl3	Fosl2
Slc35b4	Cdk19
H2afx	Cant1
Ilvbl	Elac2
Tspan13	Heatr1
Mrpl48	Atp6v0d1
Hmg20b	Rbl2
Crat	Chst2
Dhx40	Supt4h1
Lsm12	Fbxl19
Taf1d	Ap2b1
Bmpr2	Stk39
Tmem38a	Tle3
Mllt3	Rpl36al
Tspan2	Upf1
Adar	Sugp1
Ctps	Bre
Lrp8	Alg9
Ankrd27	Tacc3
Gtpbp6	Cnksr3
Med7	Cox16
Slit2	Fn3krp
Thrap3	Mir704
Elfn1	Rragc
Cox5b	Cdk2
Nop2	Mllt6
Rreb1	Helz
Cnpy2	Srp72
Ppil3	Mos
Atg16l1	Msl2
Slc12a4	Agpat5
Arhgef17	Ppm1l
Fosl2	Eif2a
Trmt5	Tmed5
Rcor1	Ddb2
Cdk19	Dolk
Foxq1	Cnpy1
Cant1	Ak4
Snx22	Lpcat1
Mosc2	Tsc1
Tbx3	Ddx46
Elac2	Lcmt1
Atp6v0d1	Nipa1
Rbl2	Abl1
Cpeb4	Zfp451
Chst2	Chchd3
Mrpl47	Coq9
Dcun1d4	Snora17
Supt4h1	Hcn3
Sec14l1	Clk4
Utp18	Chac1
Fbxl19	Fam134c
Ap2b1	Capza1
Kctd10	Ccnd2
Akirin2	Pigl
Stk39	Glb1
Tle3	Pole
Lrrc8b	Rab21
Prss16	Cnn3
Wbp7	Commd8
Limd2	Nfe2l2
Rpl36al	Sars
Upf1	Irx5
Sugp1	Ptp4a2
Tatdn3	Smek2
Bre	Hivep2
Alg9	Slc27a4
Tacc3	Qsox1
Pth1r	Rab24
Mastl	Nucks1
Cnksr3	Zfp3
Rpl13	Slc35f2
Fxr2	Atp8a1
Cox16	Nup88
Csnk1g2	Dars2
Bloc1s1	Nck1
Sephs2	Dhx33
Fn3krp	Zcchc14
Mir704	Rpl13a
Rragc	Isca2
Cdk2	Brf2
Mllt6	Ranbp17
Cdk5rap3	Tom1
U2af1l4	Rrm2
Pomp	Ddx19b
Pard3	Rnf13
Fn1	Tardbp
Gm10033	Mir193
Srp72	Eno3
Gtf3c5	H3f3b
Mos	Dcaf6
Macrod2	Lmo4
Ckb	Rab1
Hist1h4a	Trim71
Agpat5	Rnf220
Snhg8	Dlst
Ppm1l	Fam40a
Eif2a	Zfp324
Tmed5	Rtn4
Ddb2	Ncapd3
Dolk	Lats1
Cnpy1	Zdhhc12
Kdm5b	Acss2
Igf2bp1	Pax9
Pcgf1	Dnajb1
Cep250	Trp53i11
Gcc1	Thap11
Frmd4b	Yod1
Ak4	Tgs1
Maea	Vcpip1
Esyt1	Ppm1d
Hus1	Qser1
Herc1	Plekhj1
Dctn2	Ehmt1
Stim1	Myh10
Lpcat1	Cux1
Cnot4	Snx22
Psmg3	Paf1
Amd2	Slc25a42
Fnbp1	Agpat2
Ddx46	Mms22l
Chd6	Ier5
Lcmt1	Spc24
Nipa1	Stim1
Hn1	Napa
Abl1	Slc20a1
Zfp451	Sf3a1
Dpy19l3	Foxg1
Mdn1	Atp8b2
Acad8	Mthfd1
Txnrd1	Ankrd50
Hist1h4i	Chd7
Akt1s1	Fbxo33
Plod1	Elavl1
Slc24a6	Hspa14
Lsm14b	Spata2L
Rab11fip5	Siah1a
Utp20	Fzd7
Chchd3	Zfp74
Coq9	Fos
Snora17	Tm2d3
Hcn3	Tmeff2
Trrap	Sin3a
Dse	Chd6
Clk4	E2f8
Zfp142	Sin3b
Chac1	Cep70
Fam134c	Map3k3
Sf3a2	Ankfy1
Tcp11l2	Pfkp
Mrps15	Mycn
Capza1	Yap1
Mat2b	Ets1
Sh3rf3	Ppm1g
Ppap2b	Map3k7
Tmem108	Dcaf17
Pigl	Morn1
Ddx55	Tceb3
Tufm	Tbc1d14
Tmem177	Wdr77
Pole	Mettl16
Rab21	Fgf3
Trp53inp1	Ccdc6
Cnn3	Cyp20a1
Commd8	Tpd52l1
Sars	Igsf9b
Irx5	Rab11fip5
Ddx24	Rhbdd1
Ptp4a2	Slc35e2
Golga7	Klf2
Smek2	Prpf4
Esrp2	Tacc1
Ccnt2	Cenpn
Dcaf5	Vcp
Jup	Rps6ka5
Tmem80	Tsga10
Qsox1	Dld
Rpl41	G2e3
Gsn	Rbbp4
Phf15	Prmt1
Hyal3	Hs3st5
Rab24	Rnf114
Nucks1	Alad
Zfp3	Dock1
Ralgps2	Lrwd1
Ak8	Fhod1
Trim59	Leng1
Slc35f2	Acn9
Atp8a1	Zgpat
Dars2	Six1
Nck1	Fam176a
Dhx33	Hrk
Zcchc14	Cpeb4
Rpl13a	Plekha2
Ube4a	Clint1
Brf2	Ywhag
Ranbp17	Hbxip
Tom1	Ppia
Rrm2	Cnot8
Ddx19b	Ubb
Srp9	Ubr4
Tardbp	Timm50
Mir193	Mpdu1
Pou3f2	Faf2
Eno3	Dus4l
Fam102a	Pik3r3
Nr1d1	Agbl3
H3f3b	Eif2b4
Dcaf6	Rsbn1l
Lmo4	Sox17
Rab1	Ddx42
Tsfm	Timm8b
Ict1	Prima1
Mttp	Grk4
Zfp444	Pdgfra
Dlst	Prkcsh
Stx18	Nup153
Psma1	Fbxo3
Zfc3h1	Hnrnpa2b1
Fam40a	Ddost
St3gal3	Plekhh3
Zfp324	Psma6
Cep70	Pif1
Rtn4	Tmem93
Plekhh3	Hnrnpd
Ncapd3	Tmem97
Qrich1	Pwwp2b
Pbx3	Impdh1
Lats1	Dynll2
Nol11	Cyp46a1
Xpr1	Trip12
Zdhhc12	Cyp51
Acss2	Wasf2
Ehmt1	Rmnd5a
Pdcl3	Enoph1
Kitl	Fbxl20
Dnajb1	Pik3c2b
Midn	Acp2
Zfp78	Rheb
Trp53i11	Ywhaq
Thap11	Ddx49
Iqgap1	Hps4
Cdc42se1	Pias3
Yod1	Asf1b
Tgs1	Bmp6
Vcpip1	Cks2
Utf1	Phc2
Ppm1d	Mpped2
Qser1	Cks1b
Secisbp2	Sf3a2
Hirip3	Schip1
Gm16515	St8sia2
Plekhj1	Zfp189
Fos	Tsc22d2
Ppp1r14c	Drg2
Myh10	Gapdh
Cux1	Fzr1
Paf1	Galt
Slc25a42	Creb3l2
Dhx38	Psrc1
Agpat2	Kirrel
Mmaa	Smc6
Smpd2	Rplp1
Kin	Wdr1
Gatsl3	Taf15
Rwdd2a	Mettl13
Mms22l	Ppp2r5c
Trmt61a	Cc2d1b
Ier5	Erh
Dnajc1	Rps13
Fbxo44	Rnf7
Spc24	Fip1l1
Ankrd40	Stxbp6
Ipo13	Col27a1
Napa	Rpl27
Slc20a1	Dctpp1
Rprd1b	Tmem14c
Calr	Smu1
Rps6	Zfyve19
Slc25a16	Ggps1
Sumo2	Tmtc3
Psmc3	Atm
Mir671	Surf6
Sf3a1	Atp1b3
Foxg1	Fosb
Pgrmc2	Gss
Casp6	Shpk
Mthfd1	Psme4
Ankrd50	Magi1
Zcchc2	Grcc10
Chd7	Sphk1
Fbxo33	Ptdss2
Ntrk3	Cops2
Nhp2	Ctbp2
Fkbp4	Rnf11
Rnf32	Mpg
Cish	Mbtd1
Elavl1	Tpm4
Snapin	Pak1ip1
Hspa14	Foxa2
Spata2L	Cdk14
Timm17a	Armc5
Siah1a	Fkbp1a
Fam192a	Edc4
Fzd7	P2rx4
Zfp74	Ralb
Bud13	Chst15
Fam71e1	Ogg1
Tm2d3	Smurf2
Tmeff2	Sass6
Ddx1	Lztfl1
Ncapd2	Mobkl2b
Sin3a	Kdm6b
E2f8	Ewsr1
Sin3b	Ccdc115
Alad	Ddx24
Aen	Prdx2
Atp5c1	Sap30
Ankfy1	Mavs
Uqcc	Hpdl
Wdpcp	Fanci
Dars	Mutyh
Pfkp	Camk2d
Mycn	Fam189a1
Setd3	Tbc1d15
Dnlz	Fam190a
Med8	Calr
Yap1	Imp4
Lef1	Chchd5
Imp4	Snx11
Tbl2	Tmem222
Trim32	Celf6
St7l	Adat2
Ppm1g	Stk11ip
Map3k7	Tmed4
Ubb	Tmub2
Rnf24	Mafg
Etohd2	Rint1
Morn1	Slc16a1
Tceb3	Ube2c
Cyb561d1	Rpp40
Psrc1	Exosc5
Naa15	Skap2
Casp9	Exosc9
Cyb5r4	Itpkc
Tbc1d14	Fam69a
Bmp6	Coq4
Mettl16	Mrpl51
Nr2c1	Smarcd2
Fgf3	Sema4c
Nudt17	Inppl1
Snord35b	Ndufs7
Ccdc6	Oaz1
Polr2b	Ptges3
Cyp20a1	Large
Tpd52l1	Eftud2
Igsf9b	Gadd45a
Eif4a3	Aspm
Metap1	Epha4
Rhbdd1	Mef2d
Fancg	Pdcd7
Slc35e2	Aplp2
Klf2	Mir706
Crh	Rps5
Zpbp2	Prpf6
Prpf4	Lef1
Tacc1	Tmem87a
Cenpn	Aurkaip1
Abcb9	Rab4b
Ptpn1	Cs
Vcp	Tomm40
Rps6ka5	Casc1
Tsga10	Ctcf
Dld	Cobra1
Adora2b	Ptbp1
G2e3	Fastkd3
Rbbp4	Snora62
Arhgap33	Cdr2
Ncaph	Plk3
Appbp2	St7l
Rnf114	Tspan5
Dock1	Zfp688
Cenpe	Heatr3
Lrwd1	Ppp2r5a
Fhod1	Vps26a
Leng1	Mir423
Zgpat	Gm16516
Six1	Ift20
Fam176a	Tnfaip1
Cenpa	Rpa3
Plekha2	Midn
Clint1	Crk
Ywhag	Jup
Hbxip	Hk2
Zfand2a	Sf3b1
Lphn1	Arhgap21
Sars2	Pigt
Prkaa2	Mtf2
Katnal1	Shf
Hey2	Asah1
Ubr4	Snrnp25
Iqsec1	H13
Pex3	Nog
Wdr62	Fbxl12
Timm50	Myo5a
Rasd1	Slc38a6
Mpdu1	Smcr7
Faf2	U2af2
Dus4l	Pcbp1
Pik3r3	Ccbl1
Eif2b2	Cpsf4
Agbl3	Klf16
Eif2b4	Surf1
Rsbn1l	Esrp2
Wsb1	Hmg20b
Atxn2l	Nucb2
Sec61g	Usp19
Mrpl12	Btbd11
Lekr1	Cnpy2
Timm8b	Rnasek
Prima1	Whsc2
Churc1	Ube2o
Grk4	Ywhah
Pdgfra	Agfg1
Prkcsh	Pycr2
Fubp1	Pigg
Hint1	Fmn1
Canx	Nup98
Nup153	Zfp689
Fbxo3	Blm
Hnrnpa2b1	Dok1
Cars2	Arf6
Nkx6-1	Slc1a5
Clns1a	Alg14
Ddost	Vti1b
Drg1	Myst2
Lrrc56	Tor1aip2
Psma6	Pgrmc2
Pif1	Sesn3
Tmem93	Pacsin3
Hmgn2	Rpl6
Hnrnpd	Tmf1
Crlf3	Mad2l2
Man2a2	Csrnp1
Tmem97	Ergic2
Pwwp2b	Cnot7
Pole3	Tubg1
Impdh1	Ezh2
Hsdl2	Rps19
Dynll2	Mpv17l2
Kcnab3	Cox5b
Tesk1	Taldo1
Cyp46a1	Orc6
Trip12	Dda1
Cyp51	Six4
Ift122	Gps1
Wasf2	Stk17b
Rmnd5a	Khdrbs1
Iffo2	Slc30a7
Fbxl20	Setx
Pik3c2b	Med29
Casz1	Gsn
Camsap1	Ahdc1
Tal1	Psmg3
Txndc17	Gnb2l1
Shpk	Rab8a
H6pd	Rabac1
Immt	Timm17a
Acp2	Sema4b
Rheb	Id3
Foxn3	E2f5
Ywhaq	Nek2
Ddx49	Arhgap1
Hps4	Ciao1
Dhcr24	Tmem167b
Mtap	Dusp4
Dpm3	Leng9
Asf1b	Tmem106b
Aff3	Pigm
Zfp668	Prorsd1
Thap2	Klhdc2
Cks2	Larp1b
Cdkn1b	Mir1938
Phc2	Baat1
Mpped2	Inpp5a
Engase	Hnrnpf
Mex3d	Gcc2
Apip	Gm2058
Tmub2	Ap2a1
Bcl7a	Snord68
Schip1	Slc10a7
Dzip1l	Pitpnb
St8sia2	B3gnt7
Psma5	Dcaf12
Zfp189	Dedd2
Tsc22d2	Hsph1
Pex16	Tmem86a
Narf	Zfp346
Mtx1
Drg2
Arl6ip4
Zbtb16
Spr
Msx2
Gapdh
Zbtb7b
Gabpb2
Psmd11
Fzr1
Tns1
Ormdl2
Necab2
Ap3b2
Mtpn
Itgb1bp1
Mapre3
Galt
Creb3l2
Ctdsp2
Gnb2
Cdca7
Kirrel
Brd9
Zfp574
Smc6
Vps18
Hscb
Bax
Klhl2
Smcr8
Scaf1
Rplp1
Wdr1
Taf15
Mettl13
Agxt2l2
Nos3
Ppp2r5c
Cc2d1b
Rad9b
Dusp6
Erh
Rps13
Rnf7
Fip1l1
Stxbp6
Col27a1
Rpl27
Dctpp1
Tmem14c
Usp40
Utp6
Smu1
Rif1
Zfyve19
Ggps1
Caml
Tmtc3
Mobkl2c
Atm
Surf6
Atp1b3
Fosb
Abca1
Syf2
Slc16a3
Gss
Gls2
Psme4
Magi1
Junb
Dlgap3
Sphk1
Dalrd3
Mrpl17
Ube3b
Ptdss2
Cops2
Ctbp2
Rnf11
Dvl2
Mpg
Mbtd1
Txndc5
Jtb
Tpm4
Kank2
Pak1ip1
Cdk14
Armc5
Fkbp1a
Edc4
P2rx4
Ralb
Syne2
Tomm40
Fh1
Fam125a
Chst15
Ogg1
Smurf2
Actr1b
Siva1
Wdr37
Rbl1
Sobp
Lztfl1
Mobkl2b
Gale
Kdm6b
Ewsr1
Ankrd52
Ankrd37
Ccdc115
Cys1
Anp32e
Asb1
Atxn7l3
Prdx2
Coro6
Sap30
Mavs
Fat4
Ubxn4
Dcaf10
Hpdl
Tsen34
Ciz1
Ptprk
Taok3
Fanci
Mutyh
Camk2d
Mtap7d1
Fam189a1
Purg
Smarcad1
Poln
Krr1
Tbc1d15
Srsf1
E2f3
Fam190a
Anxa5
Pars2
Chchd5
Snx11
Mrps7
Abtb2
Dusp8
Zswim1
Tmem222
Adat2
Stk11ip
Smad6
Mafg
Mast3
Zc3h6
Rint1
Slc16a1
Ube2c
Rpp40
Arid5a
Slc2a1
Exosc5
Skap2
Slc27a1
Exosc9
Itpkc
Fam69a
Coq4
Mrpl51
Calr3
Tspan18
Arl8b
Smarcd2
Sema4c
Inppl1
Ndufs7
Oaz1
Ptges3
Large
Gadd45a
Aspm
Ttc36
Mef2d
Pdcd7
Aplp2
Gtpbp4
Mir706
Rps5
Usp38
Prpf6
Grk6
Dcaf4
Mnt
Aurkaip1
Rab4b
Tcta
Cs
Rtn4ip1
Cdc42bpb
Casc1
Ctcf
Fastkd3
Cmtm7
Srsf2
Snora62
Kras
Txndc9
Fbxo2
Cdr2
Sphk2
Plk3
Unc45a
Tspan5
Zfp688
Heatr3
Ppp2r5a
Mir423
Slc19a1
Gm16516
Pard6b
Ift20
Tnfaip1
Rnf44
Rpa3
Crk
Pcsk7
Sf3b1
Arhgap21
Pigt
Mtf2
Shf
Rnasek
Asah1
Ybx1
H13
Nog
Fbxl12
Myo5a
Slc38a6
Arrdc2
Smcr7
Hip1
U2af2
Pcbp1
Ccbl1
Rabepk
Cpsf4
Klf16
Surf1
Rab43
Slc9a3r1
Rbpms
Nucb2
Ubr1
Irs2
Usp21
Mpzl3
Whsc2
Ube2o
Ywhah
Agfg1
Pycr2
Pigg
Arl2bp
Nup98
Eif2c1
Osbpl3
Gadd45g
Vps4b
Zfp689
Mrps23
Lrrfip1
Camta1
Cyr61
Dok1
Tmem199
Arf6
Slc1a5
Trim28
Vti1b
Myst2
Dnajc17
Tor1aip2
Sesn3
Tmem127
Pacsin3
Rpl6
Tmf1
Mad2l2
Bicd2
Csrnp1
Ergic2
Cnot7
Kcnip3
Tubg1
Ezh2
Rps19
Mpv17l2
Taldo1
Abt1
Rab6b
Dda1
Gps1
Ate1
Stk17b
Khdrbs1
Slc30a7
Setx
Med29
Wbp11
Rsu1
Ahdc1
Gnb2l1
Dolpp1
Rab8a
Rabac1
Rpl29
Ccdc21
Sema4b
Id3
E2f5
Tomm7
Nek2
Arhgap1
Snapc4
Ciao1
Tmem167b
Atxn7l2
Leng9
Tmem106b
Pigm
Pex5
Prorsd1
Klhdc2
Cachd1
Polr2i
Larp1b
Mir1938
Baat1
Hnrnpf
Hmga2
Gcc2
Gm2058
Wdr48
Ap2a1
Ung
Blvra
Snord68
Slc10a7
Pitpnb
Hiat1
B3gnt7
Tbcb
Dcaf12
Dedd2
Tmem86a
Zfp346
Tmem115

## Sheet: Exclusive in 1 line
Mus	Spretus	Dunni	Pahari
Lpcat3	Slc7a14	Dlx6	Mir1932
Ache	Barx2	Grb10	Nptx1
Srgap2	Oaf	Slc30a3	Sec23b
Camta2	Asb18	Foxb1	Mreg
Ing1	Dclk2	Glg1	Sfswap
Rsrc2	Tmem132c	Zfp445	Sec62
Atp6v0b	Slc43a1	Tshz3	Reep3
Coro1c	Wnt3a	Grhl3
S1pr2	Bend6	Map3k6
Tubb2b	Sfrp4	Ptp4a1
Polr3c	Grinl1a	Egln3
Lhx6	Clvs2	Dst
Msl1	Mtfmt	Frmd3
Palm3	Sephs1	Nploc4
Map2k4	Als2	Psmc1
Slco2a1	Tada2a	Unc5d
Lrrc59	Pias4	Fuz
Prosapip1	Brd7	Trpv4
Tmub1	Tmpo	Adat1
Lsr	Trim33	Gadd45gip1
Cstf3	Fam187a	Pde4a
Rnd3	Igsf3	Cds2
Mrm1	Dnajc6	Ube3c
Foxl2	Rpl19	Wnt11
Acer2	Rwdd4a	Zfp292
Glipr2	Sec24b	Bclaf1
Mir15b	Ube2j1	Tmem18
Hipk3	Nbn	Cnot6l
Ccne1	Pex11a	Nfxl1
Cdca4	Zfp238	Olfr311
Hnrnpa0	Usp48	Wdr75
Hdac2	Tet2	Eif3b
Lama5	Eif2ak1	Ercc5
Ust	Zfp26	Txnl4b
Tirap	Msx1	Pid1
Mrpl38	Tatdn2	Pkd2
Pogz	B4galnt1	Dpm1
Sox4	Hist2h2ab	Sc4mol
Psmd12	Rnpc3	Ctnnbl1
Dbnl	Wars2	Slc35c1
Ppap2c	Dtwd1	Lace1
H2afy2	Eid1	AI314180
Cdc27	Srd5a3	Perp
Tmc6	Rsbn1	Sart3
Rtn4rl1	Dnase2a	Ssh2
Cacna1g	Eed	Pop4
Pnmal2	Mul1	Mrps31
Col5a1	Lrrc47	Fam175b
B9d2	Tmem145	Efcab2
Gm16517	Tomm20	Shroom3
Klf3	Hist1h3b	Tceb1
Psen2	Clcn3	Ndufs5
Ppip5k2	Herc4	Arv1
Zfp704	Gm9855	Lmnb2
Tmem229b	Supv3l1	Cgn
Ap4e1	Nudc	Gtf2b
Slc25a19	Senp8	Rad23a
Por	Pde8a	Katnb1
Snora3	Hoxd11	B3gnt4
Ythdc1	Clpx	Gatad1
Zufsp	Ptcd3	Ppapdc1b
Klhl25	Bnip3	Cherp
Obsl1	Mllt10	Ube2e3
Lnx2	Mthfr	Kdm2b
Baiap2	Fam60a	Pef1
Npat	Htr1b	Pigyl
Ptpn18	Mgst3	Nop16
Aph1c	Hey1	Dhx8
Zfyve21	Chst8	Nosip
Mex3a	Daam1	Dctn6
Nap1l4	Mlh1	Mtap7
Arhgef16	Fam57b	Nudt6
Rtkn2	Tln1	Chek1
Aprt	Fam76b	Nuf2
Gkap1	Ahsa2	Rrp15
Gna11	Foxk2	Tmem41b
Als2cr4	Fgfr3	Slc25a38
Cpne3	Sgk1	Dysf
Fam64a	Hist1h2bj	Spry1
Rnaseh1	Ripk1
Pvrl2	Cdyl
Gab1	Peli1
Ipp	Guf1
Plag1	Exosc3
Tspan15	Slc30a9
Abtb1	Prkag2
Slc6a9	Xrcc2
Plekhg2	H2afv
Rhog	Gpc2
Smyd5	Ppid
Snx17	Haus3
Rap1a	Gnb1
Stom
Blvrb
Dennd4a
Map3k14
Tmco7
Rhob
Pias1
Lrrc68
Fiz1
Mnx1
Mtor
Napepld
Tfb2m
Hspa5
Zfp956
Lrrc3
Eepd1
Kcnd2
Ankrd26
Cited2
Ski
Ilf2
Hddc3
Ptpn13
Rg9mtd2
Ttc9
Zfp787
Mgat1
Phc3
Crip2
Adamts15
Yars
Sp3
Dhcr7
Lars2
Brip1
Zfyve1
Specc1l
Sema6c
Crebzf
Dnajb2
Casp2
Ippk
Ino80
Gm4925
Clk3
Pop7
Zfp511
Zfp28
Ercc1
Zxdc
Znrf1
Ttc4
Bet1l
Snrnp200
Tmem11
Qdpr
Spsb2
Acsf3
Rpl38
Igfbp4
Zkscan17
Mtch2
Nvl
Lass6
D6Wsu116e
Znf512b
Slc17a7
Heatr2
Nfil3
Trim11
Acer3
Mtr
Pafah1b3
Lcorl
Sertad2
Myo1c
Hoxb8
Daglb
Pdlim7
Ufsp1
Pla2g15
Gde1
Hook2
Dnajc7
Klf11
Tnpo2
Dusp11
Kif26a
Btbd19
Banp
B3gntl1
Vwa1
Slc25a4
Fndc3b
Shb
Vhl
Mri1
Foxo1
Eri1
Thumpd3
Bcar3
Ccdc117
Socs7
Slc25a26
Adc
Mif4gd
Cnn2
Dbi
Pls1
Slc31a2
E2f6
Armc7
Atg4d
Snora24
Ncdn
Tmem203
Tbrg4
Snrpa
Trip11
Fam46c
Flcn
Pgap3
Cops7a
Aldh6a1
Mrpl4
Cdk5rap1
Lrrc16a
Sall1
Pskh1
Aldoa
Tagln2
Stk38l
Rab20
Hyal2
Phb2
Dgat2
Mir148a
Pcid2
Lsm4
Pdk1
Vezt
Birc2
Pou2f1
Dusp16
Mesdc1
Mir199b
Hs2st1
Socs2
Ddx6
Ift172
Tmem150a
Bahd1
Pex1
Purb
Usp24
Etfb
Eral1
Alg11
Trmt6
Kif1c
Mtmr2
Lrpap1
Dnajb5
Rexo1
Lgr4
Plrg1
Ddx10
Rcc1
Igfbp5
Zswim3
Ttc39a
Tarsl2
Phldb1
Ltc4s
Srprb
Usp22
Sall4
Hs3st3b1
Stra13
Pask
Tmem214
Tpst2
Birc5
Il4ra
Vps16
Bzw2
Lin54
Foxf2
Ikbip
Larp1
Sdhc
Foxc1
Hcrtr1
Wipi1
Snord32a
Gdpd5
Xbp1
Os9
Kptn
Zfp61
Stx4a
Ccdc85c
Sp2
Btg2
Zfpm1
Cdk5
Ormdl3
Tspan13
Crat
Lsm12
Taf1d
Ctps
Lrp8
Gtpbp6
Thrap3
Elfn1
Slc12a4
Arhgef17
Trmt5
Rcor1
Mosc2
Tbx3
Kctd10
Lrrc8b
Prss16
Wbp7
Tatdn3
Pth1r
Mastl
Rpl13
Fxr2
Csnk1g2
Bloc1s1
U2af1l4
Fn1
Gm10033
Macrod2
Ckb
Hist1h4a
Kdm5b
Igf2bp1
Pcgf1
Gcc1
Frmd4b
Maea
Esyt1
Hus1
Herc1
Dctn2
Fnbp1
Acad8
Txnrd1
Hist1h4i
Akt1s1
Plod1
Slc24a6
Lsm14b
Utp20
Trrap
Dse
Zfp142
Mrps15
Mat2b
Sh3rf3
Ppap2b
Tmem108
Tufm
Trp53inp1
Golga7
Dcaf5
Tmem80
Rpl41
Phf15
Hyal3
Ralgps2
Ak8
Ube4a
Pou3f2
Fam102a
Nr1d1
Ict1
Mttp
Zfp444
Psma1
Zfc3h1
St3gal3
Qrich1
Xpr1
Pdcl3
Zfp78
Iqgap1
Cdc42se1
Utf1
Secisbp2
Gm16515
Ppp1r14c
Smpd2
Kin
Gatsl3
Rwdd2a
Trmt61a
Dnajc1
Fbxo44
Ankrd40
Ipo13
Rprd1b
Psmc3
Mir671
Casp6
Zcchc2
Fkbp4
Rnf32
Cish
Snapin
Bud13
Fam71e1
Ddx1
Ncapd2
Aen
Atp5c1
Wdpcp
Setd3
Dnlz
Med8
Tbl2
Trim32
Rnf24
Naa15
Casp9
Nr2c1
Nudt17
Snord35b
Crh
Ptpn1
Adora2b
Arhgap33
Ncaph
Appbp2
Cenpe
Zfand2a
Lphn1
Prkaa2
Katnal1
Hey2
Pex3
Wdr62
Rasd1
Wsb1
Atxn2l
Sec61g
Mrpl12
Lekr1
Fubp1
Canx
Cars2
Nkx6-1
Clns1a
Lrrc56
Hmgn2
Crlf3
Man2a2
Pole3
Kcnab3
Ift122
Casz1
Camsap1
Tal1
Txndc17
H6pd
Immt
Dhcr24
Mtap
Cdkn1b
Engase
Mex3d
Apip
Bcl7a
Dzip1l
Psma5
Pex16
Mtx1
Arl6ip4
Zbtb16
Spr
Msx2
Zbtb7b
Tns1
Necab2
Ap3b2
Itgb1bp1
Mapre3
Ctdsp2
Gnb2
Brd9
Zfp574
Vps18
Hscb
Bax
Klhl2
Smcr8
Agxt2l2
Rif1
Caml
Mobkl2c
Abca1
Syf2
Slc16a3
Gls2
Dlgap3
Dalrd3
Mrpl17
Dvl2
Txndc5
Kank2
Fh1
Fam125a
Actr1b
Wdr37
Rbl1
Sobp
Gale
Ankrd37
Cys1
Anp32e
Asb1
Atxn7l3
Coro6
Fat4
Ubxn4
Dcaf10
Ciz1
Taok3
Mtap7d1
Purg
Smarcad1
Poln
E2f3
Anxa5
Abtb2
Dusp8
Smad6
Zc3h6
Arid5a
Slc2a1
Calr3
Tspan18
Arl8b
Ttc36
Gtpbp4
Dcaf4
Tcta
Cdc42bpb
Cmtm7
Srsf2
Kras
Txndc9
Fbxo2
Sphk2
Unc45a
Slc19a1
Pard6b
Rnf44
Pcsk7
Arrdc2
Hip1
Rabepk
Rab43
Slc9a3r1
Ubr1
Usp21
Mpzl3
Arl2bp
Eif2c1
Osbpl3
Vps4b
Mrps23
Lrrfip1
Cyr61
Tmem199
Trim28
Tmem127
Bicd2
Kcnip3
Abt1
Rab6b
Ate1
Rsu1
Dolpp1
Rpl29
Ccdc21
Atxn7l2
Pex5
Cachd1
Polr2i
Ung
Blvra
Tbcb

## Sheet: Hypomethylated in all
Park7
Tmed3
Tial1
Zmynd12
Clcc1
Lap3
Patz1
Magoh
Hist1h1b
Adipor2
Cdt1
Epb4.1l2
Vps25
Ube2n
Rbm15
Tbl1xr1
Dcun1d5
Eif4a1
Hist1h2be
Rab14
Arid4a
Esrp1
Nek8
Kdsr
Pdss2
Dnajc30
Ccna2
Pkm2
Cope
Ccdc47
Pcgf2
Api5
Zdhhc7
Gprc5a
Slc25a39
Med12l
Papd5
Ubr7
Serp1
Jmjd4
Sox2
B4galt3
Hyls1
Rqcd1
Sp4
Hddc2
Nat10
Nfia
Rfx1
Mblac1
Prosc
Tex2
Vezf1
Derl2
Stam2
Polr2a
Brms1l
Mycl1
Psmd1
Hnrnpr
Arid4b
Id1
Fam96b
Mycbp
Hist2h2bb
Dctn1
Aptx
Dstn
Snrpb2
Ier2
Tmem85
Sec61a2
Epha7
Tnrc18
Alg14
Pus10
Rad54b
Hoxb4
Zfp335
Sh3rf1
Tmed1
Ccdc43
Arl8a
Usp53
Gtpbp3
Fbxo42
Dnaja1
Ulk1
Ddx52
Rad52
Kcmf1
Snd1
Foxa2
Gatsl2
Mpzl1
Kdm5a
Naca
Epc2
Dyrk3
Bcl2l12
Zfp617
Dpf3
Mrps28
Otx1
Slc4a1ap
Arpc5l
Stxbp4
Set
Sh2b1
Farsa
Soat1
Foxo3
Rel
Cab39
Rhpn2
Suz12
Mrpl15
Ubap2
Glul
Ddx50
Grm8
Stmn1
H47
Rhoa
Vamp3
Sf3b4
Abhd11
Atf2
Laptm4a
Ptch1
Rpl9
Wdr77
Cdca8
Gan
Tusc2
Ndufaf3
Nop14
Sav1
Rnf4
Mrrf
Trim7
Tmem120a
Mars2
Wdr89
Pik3c2a
Stil
Id4
Wwp2
Uevld
Rara
Uxs1
Bcl11a
Ptges2
Pnpla6
Wdr85
Wwtr1
Spen
Fzd5
Zbtb8os
Tmem43
Bhlhe41
Cct4
Vps26a
Ssbp4
Ptrh2
Mrpl53
Hspa2
Bcl2l11
Kdm4c
Pold3
Tgfbr3
Ect2
Mgat5
Msl2
Megf8
Gadd45b
Lig3
Id2
Mcm5
Stk35
Rad51ap1
Bub1
Srsf4
Ppp1r7
Tob1
Sema6d
Fgfr2
Hectd1
Sumo1
Fam72a
Arfip2
Epha4
Rps6kc1
Cpsf2
Foxc2
Rora
Kif26b
Amfr
Pcf11
Hoxa5
Fam76a
Fam83d
Gorasp2
Mrps25
Dtymk
Cbll1
Mcart1
Zfp426
Zfp143
Atp6v1d
Sntb2
Eftud2
Gabarap
Smg7
Sltm
Rufy1
Med1
Frg1
Ncam1
Zfand2b
Stag1
Fam161a
Kri1
Dido1
Hsd17b12
Pqlc3
Slc35b4
Dhx40
Bmpr2
Ankrd27
Med7
Slit2
Atg16l1
Cant1
Dcun1d4
Utp18
Rpl36al
Cox16
Srp72
Mos
Ppm1l
Clk4
Chac1
Tcp11l2
Pigl
Ddx55
Commd8
Irx5
Ddx24
Smek2
Nck1
Dhx33
Brf2
Rrm2
Eno3
Dlst
Cep70
Ncapd3
Vcpip1
Hirip3
Fos
Cux1
Slc25a42
Mmaa
Sf3a1
Fzd7
Sin3a
Dars
Yap1
Ubb
Etohd2
Mettl16
Polr2b
Igsf9b
Rhbdd1
Zpbp2
Prpf4
Leng1
Plekha2
Ubr4
Mpdu1
Dus4l
Pik3r3
Eif2b2
Rsbn1l
Churc1
Grk4
Prkcsh
Pwwp2b
Dynll2
Rheb
Ddx49
Scaf1
Rplp1
Mettl13
Rad9b
Dusp6
Erh
Rnf7
Tmem14c
Utp6
Magi1
Junb
Ptdss2
Ctbp2
Cdk14
Armc5
Syne2
Ogg1
Lztfl1
Ewsr1
Ccdc115
Mavs
Tsen34
Krr1
Ube2c
Coq4
Oaz1
Aspm
Mef2d
Usp38
Fastkd3
Snora62
Gm16516
Asah1
Fbxl12
Smcr7
Surf1
Rbpms
Irs2
Ywhah
Pycr2
Zfp689
Ergic2
Taldo1
Med29
Sema4b
Nek2
Gcc2
Ap2a1
Snord68
